# Supplementary material for: (E)-1-(4-Bromo­phen­yl)-3-(2-chloro­phen­yl)prop-2-en-1-one
Source: Acta Crystallogr Sect E Struct Rep Online. 2008 Jul 12;64(Pt 8):o1464. doi: 10.1107/S1600536808020795 (PMC2962094; doi:10.1107/S1600536808020795)
Supplement: Supplementary file 2 [file e-64-o1464-Isup2.hkl]

# 
# h,k,l, Fc-squared, Fo-squared, sigma(Fo-squared) and status flag 
# 
data_I
_shelx_title ' patil138_0m in Pna2(1) (100K)' 
_shelx_refln_list_code          4 
_shelx_F_calc_maximum      190.53 
_exptl_crystal_F_000       640.00 
_reflns_d_resolution_high  0.7109 
 
loop_ 
 _symmetry_equiv_pos_as_xyz 
 'x, y, z' 
 '-x, -y, z+1/2' 
 'x+1/2, -y+1/2, z' 
 '-x+1/2, y+1/2, z+1/2' 
 
_cell_length_a    27.8720 
_cell_length_b     3.9235 
_cell_length_c    11.6408 
_cell_angle_alpha  90.000 
_cell_angle_beta   90.000 
_cell_angle_gamma  90.000 
 
_shelx_F_squared_multiplier     1.000 
 
loop_ 
 _refln_index_h 
 _refln_index_k 
 _refln_index_l 
 _refln_F_squared_calc 
 _refln_F_squared_meas 
 _refln_F_squared_sigma 
 _refln_observed_status 
   0   0 -16      495.54      429.06     86.68 o 
   2   0 -16      360.76      441.30     94.48 o 
   4   0 -16      174.68      157.18     85.38 o 
   6   0 -16      488.55      504.84     64.24 o 
   8   0 -16      206.26      143.87     45.43 o 
   1   1 -16       25.27       12.31     31.12 o 
   2   1 -16      168.89      169.32     53.69 o 
   3   1 -16       87.98       61.52     35.03 o 
   4   1 -16      115.11      115.81     39.26 o 
   2   0 -15       44.09       56.49     31.93 o 
   4   0 -15      106.56      103.47     45.98 o 
   6   0 -15       79.29       65.23     62.39 o 
   8   0 -15      410.08      407.82     56.22 o 
  10   0 -15      276.08      381.69     55.28 o 
  12   0 -15      216.27      231.51     64.64 o 
  14   0 -15      172.74       69.27     50.71 o 
   0   1 -15      452.65      480.12     82.37 o 
   1   1 -15      100.05      103.53     35.42 o 
   2   1 -15        3.73       15.92     29.73 o 
   3   1 -15        1.96       -0.80     28.38 o 
   4   1 -15       68.67       27.84     30.99 o 
   5   1 -15       23.77      -10.65     27.67 o 
   6   1 -15      256.76      239.66     67.08 o 
   7   1 -15       80.91       66.09     33.89 o 
   8   1 -15        6.68      -12.38     29.46 o 
   9   1 -15       85.79       44.21     34.35 o 
  10   1 -15      160.32      130.90     39.95 o 
  11   1 -15       27.32       35.37     33.17 o 
  12   1 -15      306.69      304.25     63.98 o 
  13   1 -15       10.90       46.13     35.72 o 
  14   1 -15       31.59       13.94     32.34 o 
   1   2 -15       15.03       36.54     28.89 o 
   2   2 -15      472.54      498.33     51.11 o 
   3   2 -15        0.49       -4.44     25.83 o 
   4   2 -15      478.51      498.08     53.35 o 
   5   2 -15       18.69       19.61     34.56 o 
   6   2 -15       10.09        3.03     26.23 o 
   0   0 -14      461.35      386.75     72.65 o 
   2   0 -14      529.49      565.78     59.20 o 
   4   0 -14      253.56      242.99     44.29 o 
   6   0 -14      828.58      955.57    153.06 o 
   8   0 -14      347.52      345.38     71.79 o 
  10   0 -14       78.87       98.85     34.67 o 
  12   0 -14      636.28      752.78     69.70 o 
  14   0 -14      315.47      348.79     73.15 o 
  16   0 -14      420.23      248.93     67.45 o 
  18   0 -14      414.76      390.38     82.12 o 
  20   0 -14      196.57      163.67     65.85 o 
   1   1 -14        1.64       35.89     27.46 o 
   2   1 -14      639.16      593.77     57.62 o 
   3   1 -14      296.71      236.49     41.10 o 
   4   1 -14      467.60      532.07    104.31 o 
   5   1 -14      218.25      275.30     42.90 o 
   6   1 -14       44.62       84.46     41.27 o 
   7   1 -14        5.24       28.51     29.37 o 
   8   1 -14      567.86      682.18     87.71 o 
   9   1 -14       94.55       91.36     59.31 o 
  10   1 -14      455.58      392.12     50.82 o 
  11   1 -14      100.04       84.89     63.37 o 
  12   1 -14        4.46       18.42     29.06 o 
  13   1 -14      371.97      348.46     49.82 o 
  14   1 -14      408.70      345.72     51.33 o 
  15   1 -14       15.14       27.22     31.14 o 
  16   1 -14      178.84      144.67     42.28 o 
  17   1 -14       59.70       66.56     36.48 o 
  18   1 -14       40.64       56.28     35.79 o 
  19   1 -14       22.68        3.08     40.35 o 
   0   2 -14      417.48      428.52     66.35 o 
   1   2 -14      209.63      280.88     39.62 o 
   2   2 -14       33.84       58.68     27.99 o 
   3   2 -14       17.02        8.84     25.05 o 
   4   2 -14      136.76      102.42     31.38 o 
   5   2 -14       15.59       41.81     27.91 o 
   6   2 -14      140.42      147.85     34.42 o 
   7   2 -14      167.71      179.54     34.70 o 
   8   2 -14       62.25       31.94     29.24 o 
   9   2 -14       60.22       55.51     29.42 o 
  10   2 -14      218.11      270.64     41.72 o 
  11   2 -14       50.82       63.41     33.35 o 
  12   2 -14      149.27      189.29     39.40 o 
  13   2 -14      120.30      144.84     59.38 o 
  14   2 -14       42.34       37.99     37.59 o 
   2   0 -13      966.30     1017.56     82.69 o 
   4   0 -13     1917.10     1972.69    121.75 o 
   6   0 -13      322.93      220.39     40.67 o 
   8   0 -13      753.89      738.59     65.84 o 
  10   0 -13     1642.53     1735.41    113.91 o 
  12   0 -13      147.58      157.25     36.74 o 
  14   0 -13      397.85      367.06     49.91 o 
  16   0 -13      141.88      139.99     55.09 o 
  18   0 -13      607.01      700.42     98.22 o 
  20   0 -13      174.43      171.69     63.35 o 
  22   0 -13      169.31      110.58     60.08 o 
   0   1 -13     1124.34     1147.43    112.11 o 
   1   1 -13      296.51      244.52     39.60 o 
   2   1 -13      241.60      242.93     38.77 o 
   3   1 -13       43.27       32.50     24.92 o 
   4   1 -13      397.46      384.68     70.10 o 
   5   1 -13       98.07       94.07     30.31 o 
   6   1 -13      561.00      587.40     57.14 o 
   7   1 -13      412.66      423.35     49.21 o 
   8   1 -13      240.13      219.26     39.34 o 
   9   1 -13       93.64       77.77     39.83 o 
  10   1 -13       66.70       78.55     31.53 o 
  11   1 -13       14.76        4.68     28.69 o 
  12   1 -13      891.15     1022.67    117.04 o 
  13   1 -13      237.02      342.18     51.58 o 
  14   1 -13      134.98      135.45     36.34 o 
  15   1 -13      274.62      361.70     48.86 o 
  16   1 -13      109.43       80.20     86.22 o 
  17   1 -13       13.44        6.66     28.40 o 
  18   1 -13      370.68      309.34     58.23 o 
  19   1 -13       10.16       -0.19     28.59 o 
  20   1 -13       70.69       67.04     35.48 o 
  21   1 -13      178.68      161.54     47.67 o 
  22   1 -13      114.02       86.64     38.07 o 
   1   2 -13      239.44      281.31     36.81 o 
   2   2 -13      307.56      280.74     37.06 o 
   3   2 -13      206.26      251.48     37.24 o 
   4   2 -13      193.85      194.17     34.02 o 
   5   2 -13      136.98      175.38     32.34 o 
   6   2 -13       59.52       61.68     26.22 o 
   7   2 -13        5.19       37.37     24.18 o 
   8   2 -13      573.55      620.14     53.39 o 
   9   2 -13      453.17      473.66     49.73 o 
  10   2 -13      131.08      138.51     33.88 o 
  11   2 -13       43.68       41.75     28.10 o 
  12   2 -13       11.45       29.93     26.34 o 
  13   2 -13       16.64       16.86     26.11 o 
  14   2 -13      468.64      431.55     50.04 o 
  15   2 -13       26.18        3.05     26.40 o 
  16   2 -13      370.04      326.78     45.69 o 
  17   2 -13       16.06       18.92     27.91 o 
  18   2 -13       96.34       72.68     33.25 o 
  19   2 -13       38.60        0.27     39.96 o 
   0   3 -13       51.69       48.29     29.10 o 
   1   3 -13       84.81      103.56     29.10 o 
   2   3 -13       70.18       38.43     40.69 o 
   3   3 -13       37.62       27.35     25.77 o 
   4   3 -13       39.93       59.83     19.00 o 
   5   3 -13       59.57       79.91     34.15 o 
   6   3 -13      207.78      285.50     45.98 o 
   7   3 -13       70.12      160.79     39.67 o 
   8   3 -13        8.84       16.67     32.26 o 
   9   3 -13       11.62        5.38     31.87 o 
  10   3 -13      206.47      199.89     47.29 o 
   0   0 -12      731.82      731.69     81.52 o 
   2   0 -12       92.08      128.81     34.38 o 
   4   0 -12      178.11      214.49     36.74 o 
   6   0 -12     1193.50     1131.72     79.02 o 
   8   0 -12       12.33        9.48     21.89 o 
  10   0 -12      694.56      703.32    116.45 o 
  12   0 -12      428.25      407.58     49.60 o 
  14   0 -12      152.22      201.54     37.76 o 
  16   0 -12     1190.74     1124.31    114.42 o 
  18   0 -12      823.01      889.91    110.79 o 
  20   0 -12       34.03       43.41     47.36 o 
  22   0 -12      286.54      281.48     71.62 o 
  24   0 -12     1015.67     1017.94    126.96 o 
  26   0 -12       68.95       96.01     59.33 o 
   1   1 -12      141.76      119.46     41.13 o 
   2   1 -12      346.64      426.53     44.78 o 
   3   1 -12      110.72      107.74     27.62 o 
   4   1 -12      665.05      636.04     58.60 o 
   5   1 -12       30.92       51.03     28.74 o 
   6   1 -12       14.24        0.52     37.16 o 
   7   1 -12       49.18       46.25     24.66 o 
   8   1 -12      489.99      488.51     57.51 o 
   9   1 -12      144.41      124.71     29.95 o 
  10   1 -12      824.88      767.41     93.75 o 
  11   1 -12      220.32      189.01     34.99 o 
  12   1 -12      324.94      300.60     42.22 o 
  13   1 -12      306.23      296.16     67.68 o 
  14   1 -12      714.32      645.15     58.20 o 
  15   1 -12        0.55       21.72     25.71 o 
  16   1 -12      343.07      316.20     46.70 o 
  17   1 -12       30.60       25.16     29.23 o 
  18   1 -12       38.04       61.02     30.51 o 
  19   1 -12       82.92       86.22     34.10 o 
  20   1 -12      637.09      542.35     65.13 o 
  21   1 -12      162.65      119.99     48.25 o 
  22   1 -12      695.50      670.91     68.23 o 
  23   1 -12       20.02        5.93     33.78 o 
  24   1 -12       42.38       33.87     47.38 o 
  25   1 -12      110.15       83.14     40.89 o 
   0   2 -12     2396.96     2457.92    183.30 o 
   1   2 -12       36.91       60.61     23.26 o 
   2   2 -12      333.47      337.75     76.98 o 
   3   2 -12       46.71       52.21     23.55 o 
   4   2 -12      302.20      258.74     34.36 o 
   5   2 -12        8.88       32.79     22.28 o 
   6   2 -12     1019.33     1094.02     68.21 o 
   7   2 -12      203.03      184.23     32.69 o 
   8   2 -12      393.75      355.18     40.54 o 
   9   2 -12        7.11       18.95     23.51 o 
  10   2 -12       22.93       27.63     23.67 o 
  11   2 -12      171.34      156.68     32.35 o 
  12   2 -12      858.57      800.85     85.68 o 
  13   2 -12       52.95       33.70     59.37 o 
  14   2 -12      285.55      348.26     41.19 o 
  15   2 -12      348.86      348.52     43.03 o 
  16   2 -12       14.98       13.99     25.48 o 
  17   2 -12      149.89      178.73     36.05 o 
  18   2 -12      417.61      475.20     51.04 o 
  19   2 -12      152.86      143.46     35.35 o 
  20   2 -12      154.86      109.89     35.01 o 
  21   2 -12       34.53       16.74     32.10 o 
  22   2 -12       85.98       69.69     33.09 o 
   1   3 -12       60.07       53.61     19.73 o 
   2   3 -12      397.00      443.15     52.55 o 
   3   3 -12      516.27      480.12     53.17 o 
   4   3 -12      730.06      893.08     72.19 o 
   5   3 -12      399.98      370.55     48.33 o 
   6   3 -12       30.25       53.03     30.06 o 
   7   3 -12      155.51      177.95     39.46 o 
   8   3 -12      332.28      332.16     50.25 o 
   9   3 -12      165.11      147.68     41.38 o 
  10   3 -12      444.58      426.17     57.66 o 
  11   3 -12       82.43       99.79     38.03 o 
  12   3 -12      113.45      184.12     43.45 o 
  13   3 -12       13.11       30.31     36.25 o 
  14   3 -12       95.46       86.61     44.02 o 
  15   3 -12      203.04      185.82     49.29 o 
  16   3 -12      493.76      439.60     68.23 o 
   2   0 -11      780.09      876.59     63.80 o 
   4   0 -11      470.69      415.28     61.22 o 
   6   0 -11      706.19      728.16     59.19 o 
   8   0 -11     3836.87     3993.23    197.60 o 
  10   0 -11      611.33      642.40     60.67 o 
  12   0 -11      306.04      295.84     40.19 o 
  14   0 -11      989.43     1073.19     77.02 o 
  16   0 -11     1154.76     1101.72     81.20 o 
  18   0 -11      136.36       98.90     46.47 o 
  20   0 -11     1418.29     1293.22    140.85 o 
  22   0 -11     1256.65     1581.43    147.15 o 
  24   0 -11       22.87       39.39     47.54 o 
  26   0 -11      833.45      858.75    116.38 o 
  28   0 -11      506.53      594.30    100.96 o 
   0   1 -11     2090.49     1931.14    150.92 o 
   1   1 -11      171.39      125.03     27.00 o 
   2   1 -11      434.51      404.72     47.67 o 
   3   1 -11      179.70      147.59     27.97 o 
   4   1 -11      988.92      961.16     64.60 o 
   5   1 -11      271.36      288.41     35.57 o 
   6   1 -11     1334.13     1398.10     98.84 o 
   7   1 -11      339.91      296.17     36.55 o 
   8   1 -11      416.53      453.32     43.85 o 
   9   1 -11      170.17      165.81     38.69 o 
  10   1 -11      789.59      833.30     63.65 o 
  11   1 -11       24.08        1.05     20.50 o 
  12   1 -11     1257.05     1234.94     78.50 o 
  13   1 -11      119.21      115.40     28.56 o 
  14   1 -11      197.48      205.51     35.26 o 
  15   1 -11      172.40      205.13     69.80 o 
  16   1 -11      436.69      331.17     44.98 o 
  17   1 -11      265.07      265.68     41.71 o 
  18   1 -11      684.34      673.09     80.45 o 
  19   1 -11      152.28      140.35     34.28 o 
  20   1 -11       90.77       86.13     33.18 o 
  21   1 -11       60.44       58.87     29.98 o 
  22   1 -11      255.36      230.05     44.64 o 
  23   1 -11       27.32       32.07     32.36 o 
  24   1 -11      563.58      632.44     66.66 o 
  25   1 -11      215.41      210.26     45.51 o 
  26   1 -11       17.96      -31.87     45.09 o 
  27   1 -11       10.05       -4.89     33.49 o 
  28   1 -11       13.64        5.94     59.28 o 
   1   2 -11       74.61       67.26     21.06 o 
   2   2 -11      410.35      437.95     40.75 o 
   3   2 -11      431.48      397.94     38.32 o 
   4   2 -11      652.33      626.34     49.43 o 
   5   2 -11       95.50      122.62     45.82 o 
   6   2 -11       27.48       48.14     21.85 o 
   7   2 -11      104.18       80.00     24.26 o 
   8   2 -11      450.01      462.07     42.94 o 
   9   2 -11      427.16      441.51     40.62 o 
  10   2 -11      478.60      504.48     47.62 o 
  11   2 -11      265.63      270.89     35.04 o 
  12   2 -11      141.97      120.55     28.49 o 
  13   2 -11      489.20      477.66     89.56 o 
  14   2 -11     1084.50      973.08     82.37 o 
  15   2 -11        1.45       15.68     22.40 o 
  16   2 -11      237.78      241.98     66.83 o 
  17   2 -11      120.86       82.18     28.66 o 
  18   2 -11       42.64      101.94     30.11 o 
  19   2 -11      142.42      134.57     35.31 o 
  20   2 -11      668.68      704.12     60.55 o 
  21   2 -11      266.81      245.34     51.00 o 
  22   2 -11      269.64      341.33     44.91 o 
  23   2 -11       56.30       33.39     49.41 o 
  24   2 -11       39.68       -6.99     28.84 o 
  25   2 -11       50.92       90.16     34.46 o 
   0   3 -11      787.71      812.71     67.91 o 
   1   3 -11      132.90      131.62     25.89 o 
   2   3 -11      638.85      672.64     57.66 o 
   3   3 -11       33.38       49.54     24.15 o 
   4   3 -11      376.13      489.95     50.39 o 
   5   3 -11      199.71      204.70     35.04 o 
   6   3 -11      533.49      613.10     61.75 o 
   7   3 -11       41.04       30.09     26.78 o 
   8   3 -11      313.49      284.93     47.08 o 
   9   3 -11       12.68       23.40     29.13 o 
  10   3 -11      125.57       87.04     33.40 o 
  11   3 -11      160.26      211.39     41.52 o 
  12   3 -11      355.78      447.72     60.58 o 
  13   3 -11      176.16      179.59     46.33 o 
  14   3 -11      201.41      190.92     46.12 o 
  15   3 -11       12.81        4.10     31.91 o 
  16   3 -11      164.84      170.87     45.48 o 
  17   3 -11      212.48      150.60     45.33 o 
  18   3 -11      456.71      428.38     63.18 o 
  19   3 -11      251.11      323.75     57.58 o 
   0   0 -10     3562.20     3488.43    252.10 o 
   2   0 -10     2445.85     2325.51    129.08 o 
   4   0 -10      537.99      579.78     48.40 o 
   6   0 -10     7130.35     7147.45    345.40 o 
   8   0 -10      316.35      321.70     38.62 o 
  10   0 -10      409.15      401.30     41.97 o 
  12   0 -10     1788.64     1827.79    109.38 o 
  14   0 -10      653.02      589.89     55.91 o 
  16   0 -10      272.15      268.56     39.41 o 
  18   0 -10     1254.48     1312.39     87.91 o 
  20   0 -10      129.43      121.19     47.76 o 
  22   0 -10       55.19      -12.96     37.75 o 
  24   0 -10       98.66      111.54     53.74 o 
  26   0 -10      180.56      133.15     57.98 o 
  28   0 -10      246.99      242.09     71.58 o 
  30   0 -10       51.81      -17.06     50.57 o 
   1   1 -10      291.68      278.85     32.38 o 
   2   1 -10     1201.76     1326.67     84.28 o 
   3   1 -10      391.47      450.13     34.94 o 
   4   1 -10     3076.02     2943.65    118.26 o 
   5   1 -10     1086.89      990.34     68.25 o 
   6   1 -10       33.37        9.31     14.09 o 
   7   1 -10       91.07      126.71     21.40 o 
   8   1 -10      566.13      595.98     60.94 o 
   9   1 -10      589.92      593.89     41.09 o 
  10   1 -10     2990.73     2902.94    124.46 o 
  11   1 -10      343.15      346.37     33.07 o 
  12   1 -10       57.03       81.00     20.39 o 
  13   1 -10       99.69       76.01     34.09 o 
  14   1 -10      629.29      589.71     44.77 o 
  15   1 -10       46.77       45.82     19.14 o 
  16   1 -10     1443.07     1413.42     75.34 o 
  17   1 -10      280.59      266.78     38.03 o 
  18   1 -10      176.32      163.00     46.06 o 
  19   1 -10       57.55      102.10     31.49 o 
  20   1 -10      834.86      745.64     67.27 o 
  21   1 -10       19.36       22.41     26.75 o 
  22   1 -10      923.94     1045.63    243.82 o 
  23   1 -10       77.69       45.15     30.96 o 
  24   1 -10       30.94       35.05     31.02 o 
  25   1 -10       95.45       68.84     33.26 o 
  26   1 -10      602.44      743.76     70.23 o 
  27   1 -10       58.82       63.23     36.15 o 
  28   1 -10      227.44      150.69     49.79 o 
  29   1 -10       25.55       49.22     55.18 o 
  30   1 -10      112.45       63.84     39.75 o 
   0   2 -10     2727.91     2609.56    199.64 o 
   1   2 -10     1068.92     1024.31     63.24 o 
   2   2 -10      115.62       80.28     21.04 o 
   3   2 -10       10.61        3.18     15.60 o 
   4   2 -10      597.60      618.39     56.62 o 
   5   2 -10      179.12      188.15     26.90 o 
   6   2 -10      919.17      850.81     58.59 o 
   7   2 -10     1066.91     1063.80     66.69 o 
   8   2 -10       64.68       55.25     29.45 o 
   9   2 -10       79.91      122.65     23.68 o 
  10   2 -10      686.84      588.79     48.44 o 
  11   2 -10      197.66      233.69     31.61 o 
  12   2 -10     1226.22     1145.75     73.63 o 
  13   2 -10      239.86      238.50     32.65 o 
  14   2 -10       61.27       90.55     25.27 o 
  15   2 -10      122.58      154.93     29.12 o 
  16   2 -10      780.28      746.85    101.28 o 
  17   2 -10       43.45       27.49     22.93 o 
  18   2 -10      606.03      590.41     54.17 o 
  19   2 -10      173.37      251.46     37.39 o 
  20   2 -10       42.33       13.85     29.13 o 
  21   2 -10      156.50      129.69     33.70 o 
  22   2 -10      684.90      766.71    102.76 o 
  23   2 -10       57.38       47.10     30.44 o 
  24   2 -10      363.22      397.11     89.01 o 
  25   2 -10       89.82       77.91     33.44 o 
  26   2 -10      127.40      158.14     38.67 o 
  27   2 -10        9.80        5.76     29.14 o 
   2   3 -10      141.45      124.71     21.62 o 
   3   3 -10      286.84      294.73     35.97 o 
   4   3 -10       25.06       44.87     21.40 o 
   5   3 -10      154.31      165.70     29.10 o 
   6   3 -10      110.97       97.72     27.17 o 
   7   3 -10      321.74      335.54     42.16 o 
   8   3 -10      252.80      277.42     40.10 o 
   9   3 -10      178.18      163.74     34.26 o 
  10   3 -10      155.70      135.86     33.65 o 
  11   3 -10       51.31       35.36     29.52 o 
  12   3 -10       61.19       39.24     31.05 o 
  13   3 -10       31.74       36.82     31.34 o 
  14   3 -10      464.72      531.33     62.75 o 
  15   3 -10      558.16      586.14     67.09 o 
  16   3 -10      563.72      527.17     66.95 o 
  17   3 -10       13.46        6.87     34.54 o 
  18   3 -10      427.19      396.15     60.47 o 
  19   3 -10       84.93      148.40     46.76 o 
  20   3 -10      513.68      497.40     72.54 o 
  21   3 -10      201.17      272.90     57.05 o 
  22   3 -10      375.57      419.23     68.23 o 
   2   0  -9     1040.37     1038.65     52.15 o 
   4   0  -9     3921.59     3880.16    151.44 o 
   6   0  -9      162.19      149.80     22.43 o 
   8   0  -9     3553.85     3576.73    119.38 o 
  10   0  -9     3084.03     3075.59    119.44 o 
  12   0  -9      549.82      611.58     40.05 o 
  14   0  -9     1221.16     1190.91     89.40 o 
  16   0  -9     1250.29     1140.70     85.64 o 
  18   0  -9      307.34      328.58     57.09 o 
  20   0  -9     2654.62     2504.00    214.60 o 
  22   0  -9      712.07      676.70     85.65 o 
  24   0  -9      425.34      299.64     65.95 o 
  26   0  -9     1275.11     1178.59    121.44 o 
  28   0  -9     1372.25     1232.93    135.90 o 
  30   0  -9      313.20      384.47     83.01 o 
  32   0  -9      680.14      666.30    108.23 o 
   0   1  -9     2094.05     2015.73     98.62 o 
   1   1  -9      666.79      668.91     29.25 o 
   2   1  -9      875.80      947.64     42.24 o 
   3   1  -9       88.67       89.43     14.42 o 
   4   1  -9     1821.26     1826.98     66.03 o 
   5   1  -9      378.06      412.78     25.22 o 
   6   1  -9     2307.87     2317.49     84.63 o 
   7   1  -9      636.17      659.19     34.00 o 
   8   1  -9      333.05      375.56     25.69 o 
   9   1  -9      337.05      338.44     24.05 o 
  10   1  -9     1745.93     1711.40     65.10 o 
  11   1  -9       89.59       83.32     15.17 o 
  12   1  -9     2410.94     2406.05     88.10 o 
  13   1  -9      247.47      232.89     22.04 o 
  14   1  -9        8.66        7.03     12.32 o 
  15   1  -9      108.44      106.89     17.42 o 
  16   1  -9      786.46      833.19     40.67 o 
  17   1  -9       36.06       25.43     17.96 o 
  18   1  -9     1446.33     1335.73     69.77 o 
  19   1  -9       14.93       44.79     20.04 o 
  20   1  -9       55.72       39.24     20.96 o 
  21   1  -9      278.85      332.57     42.72 o 
  22   1  -9      745.91      892.53    147.29 o 
  23   1  -9      220.83      283.44     42.62 o 
  24   1  -9     1108.71     1164.97     83.56 o 
  25   1  -9      190.69      148.81     48.63 o 
  26   1  -9       53.36       87.80     34.86 o 
  27   1  -9       37.54       53.71     32.47 o 
  28   1  -9      231.74      281.24     47.64 o 
  29   1  -9       93.92       67.47     35.90 o 
  30   1  -9      748.67      814.70     75.73 o 
  31   1  -9      138.37      115.05     41.23 o 
   1   2  -9     1042.69     1050.64     63.57 o 
   2   2  -9     1797.88     1791.68     88.45 o 
   3   2  -9       47.71       18.75     14.65 o 
   4   2  -9     1270.82     1265.68     66.34 o 
   5   2  -9       75.18       61.04     18.18 o 
   6   2  -9      296.42      274.71     28.81 o 
   7   2  -9      177.62      172.09     35.63 o 
   8   2  -9      967.71      983.07     61.89 o 
   9   2  -9      526.62      580.03     44.74 o 
  10   2  -9      575.91      560.32     44.07 o 
  11   2  -9      167.02      178.76     33.12 o 
  12   2  -9      441.83      380.02     73.33 o 
  13   2  -9      397.66      378.25     36.46 o 
  14   2  -9     1536.90     1508.79     86.12 o 
  15   2  -9      393.57      322.38     39.01 o 
  16   2  -9     1533.81     1516.11     92.03 o 
  17   2  -9        1.88        1.18     19.99 o 
  18   2  -9       65.27       53.14     25.20 o 
  19   2  -9      329.10      271.79     74.77 o 
  20   2  -9      645.61      705.97     58.79 o 
  21   2  -9      343.27      387.31     44.00 o 
  22   2  -9     1007.25     1127.04     77.99 o 
  23   2  -9       38.14       63.60     28.99 o 
  24   2  -9       56.42       67.72     29.93 o 
  25   2  -9      436.60      468.93     51.81 o 
  26   2  -9      786.01      734.22    183.51 o 
  27   2  -9      347.24      272.61     43.38 o 
  28   2  -9      171.29      207.35     72.49 o 
  29   2  -9      114.82       80.07     34.83 o 
   4   3  -9      677.32      594.30     48.36 o 
   5   3  -9      186.63      192.80     25.78 o 
   6   3  -9     1139.23     1192.72     91.49 o 
   7   3  -9      621.25      626.28     57.98 o 
   8   3  -9      445.74      430.27     44.62 o 
   9   3  -9      118.86       94.84     28.31 o 
  10   3  -9      411.73      411.32     52.31 o 
  11   3  -9      269.51      341.56     45.62 o 
  12   3  -9      825.55      798.46     70.98 o 
  13   3  -9      314.12      259.22     41.56 o 
  14   3  -9      150.75      188.85     39.03 o 
  15   3  -9        1.90       20.12     28.99 o 
  16   3  -9      463.36      697.89     72.90 o 
  17   3  -9      275.55      303.52     52.28 o 
  18   3  -9      494.07      442.13     61.79 o 
  19   3  -9      348.79      374.60     58.69 o 
  20   3  -9       33.71       49.82     37.04 o 
  21   3  -9       13.90       10.26     37.18 o 
  22   3  -9      118.77      134.97     47.68 o 
  23   3  -9      147.61      121.79     51.35 o 
  24   3  -9      134.41       72.83     46.33 o 
   0   0  -8     3636.59     3694.43    180.04 o 
   2   0  -8      271.69      275.48     22.22 o 
   4   0  -8      607.32      624.02     37.14 o 
   6   0  -8     3802.54     3764.69    132.82 o 
   8   0  -8      423.27      404.53     34.27 o 
  10   0  -8     4287.28     4289.87    157.97 o 
  12   0  -8     1253.60     1348.06     60.39 o 
  14   0  -8      421.90      482.22     43.42 o 
  16   0  -8     6577.80     6732.21    238.84 o 
  18   0  -8     2281.57     2388.59     96.79 o 
  20   0  -8      609.78      580.61     45.01 o 
  22   0  -8     1144.51     1241.33    118.05 o 
  24   0  -8     2736.72     2762.65    203.42 o 
  26   0  -8      242.65      175.82     59.65 o 
  28   0  -8      603.10      592.23     92.24 o 
  30   0  -8     1681.52     1933.81    181.76 o 
  32   0  -8      101.47      109.65     60.15 o 
  34   0  -8      136.55      145.73     68.98 o 
   1   1  -8      198.02      190.26     15.18 o 
   2   1  -8     2479.72     2397.58     75.25 o 
   3   1  -8      205.91      204.12     15.66 o 
   4   1  -8     1572.35     1515.81     44.94 o 
   5   1  -8      791.14      757.58     29.14 o 
   6   1  -8      118.21       92.50     14.05 o 
   7   1  -8       35.40       26.75      9.49 o 
   8   1  -8     1795.91     1746.71     56.78 o 
   9   1  -8      397.59      380.13     22.06 o 
  10   1  -8     2004.31     1951.57     64.22 o 
  11   1  -8      257.96      272.98     19.46 o 
  12   1  -8      304.94      330.99     21.18 o 
  13   1  -8     1888.58     1961.14     64.59 o 
  14   1  -8     2243.98     2274.35     90.60 o 
  15   1  -8      251.57      263.13     22.56 o 
  16   1  -8     2527.57     2455.76     86.35 o 
  17   1  -8      159.69      124.79     20.02 o 
  18   1  -8       62.50       61.86     19.81 o 
  19   1  -8     1027.55     1018.20     59.82 o 
  20   1  -8     1722.29     1581.64     86.39 o 
  21   1  -8      856.07      921.28     55.65 o 
  22   1  -8     1737.63     1777.84     89.72 o 
  23   1  -8        9.98      -15.54     22.33 o 
  24   1  -8       52.27       65.79     29.23 o 
  25   1  -8      101.52       44.23     29.29 o 
  26   1  -8     1369.44     1476.14    144.91 o 
  27   1  -8      567.11      513.58     59.27 o 
  28   1  -8      574.97      695.49    155.47 o 
  29   1  -8       31.19       25.30     32.99 o 
  30   1  -8       21.91       -7.79     30.10 o 
  31   1  -8       98.87      190.64     46.34 o 
  32   1  -8      976.75     1217.65    126.85 o 
  33   1  -8      189.64      229.31     67.34 o 
   0   2  -8     5109.13     5049.17    340.45 o 
   1   2  -8      214.01      225.69     39.40 o 
   2   2  -8      887.55      901.43     56.52 o 
   3   2  -8      127.15      144.12     17.93 o 
   4   2  -8     1157.25     1144.52     57.42 o 
   5   2  -8      386.78      396.33     27.90 o 
   6   2  -8     4047.39     3944.12    165.57 o 
   7   2  -8       84.31      105.54     16.70 o 
   8   2  -8     1256.03     1275.49     62.36 o 
   9   2  -8       20.15        6.42     12.18 o 
  10   2  -8      984.50      971.90     54.06 o 
  11   2  -8      975.97     1008.91     47.05 o 
  12   2  -8     1956.02     2059.70     93.88 o 
  13   2  -8       50.53       71.38     15.92 o 
  14   2  -8      547.11      535.22     42.27 o 
  15   2  -8      302.53      255.13     31.31 o 
  16   2  -8      129.70      119.57     33.78 o 
  17   2  -8      259.20      212.00     31.00 o 
  18   2  -8      428.56      415.26    124.77 o 
  19   2  -8      503.05      633.28     49.73 o 
  20   2  -8       50.13       66.09     25.23 o 
  21   2  -8        5.73       16.69     38.60 o 
  22   2  -8      412.84      459.55     59.83 o 
  23   2  -8      249.88      169.32     33.93 o 
  24   2  -8      309.60      366.44     44.67 o 
  25   2  -8      406.10      369.18     52.65 o 
  26   2  -8       30.90       22.69     26.95 o 
  27   2  -8      106.31      121.73     34.12 o 
  28   2  -8      113.08      113.45     34.05 o 
  29   2  -8       87.64       68.10     32.76 o 
  30   2  -8      431.82      455.86     51.81 o 
  31   2  -8       99.08       71.73     33.28 o 
   6   3  -8      468.77      446.72     39.28 o 
   7   3  -8      378.92      394.33     37.93 o 
   8   3  -8      466.62      446.47     49.43 o 
   9   3  -8      536.26      570.33     53.77 o 
  10   3  -8     1844.69     1827.08    132.80 o 
  11   3  -8      395.33      371.54     45.05 o 
  12   3  -8      307.44      330.34     42.13 o 
  13   3  -8        7.00      -12.71     22.36 o 
  14   3  -8      309.14      350.39     46.55 o 
  15   3  -8      494.03      330.70     50.32 o 
  16   3  -8      632.99      656.94     71.47 o 
  17   3  -8      160.84      128.35     40.21 o 
  18   3  -8      283.46      326.24     52.17 o 
  19   3  -8      166.33      199.39     45.33 o 
  20   3  -8      712.14      721.43     79.27 o 
  21   3  -8       62.46       70.08     38.85 o 
  22   3  -8       50.54       90.70     43.87 o 
  23   3  -8       35.01        3.45     36.18 o 
  24   3  -8       46.84       22.58     42.16 o 
  25   3  -8       80.18       67.45     47.58 o 
  26   3  -8      359.29      322.68     69.05 o 
   2   0  -7     8217.51     8542.38    286.18 o 
   4   0  -7     5482.30     5071.83    167.88 o 
   6   0  -7      159.49      163.79     20.96 o 
   8   0  -7     4257.15     4383.32    150.31 o 
  10   0  -7     9797.43     9857.27    330.66 o 
  12   0  -7     1363.44     1403.19     60.41 o 
  14   0  -7     1427.80     1497.42    114.49 o 
  16   0  -7     5603.19     5687.06    244.79 o 
  18   0  -7     1063.57     1042.38     65.78 o 
  20   0  -7      576.79      536.78     39.94 o 
  22   0  -7     1227.50     1159.43    117.81 o 
  24   0  -7       14.19       34.54     36.50 o 
  26   0  -7     1075.16     1063.81    116.35 o 
  28   0  -7      735.29      669.51     96.94 o 
  30   0  -7       72.91       42.73     51.57 o 
  32   0  -7      507.05      367.62     84.15 o 
  34   0  -7       36.25      -14.32     50.28 o 
   0   1  -7     6690.36     6573.56    341.67 o 
   1   1  -7      755.60      744.56     35.43 o 
   2   1  -7     2200.77     2243.20     78.88 o 
   3   1  -7      182.26      154.78     20.41 o 
   4   1  -7     1935.94     1919.52     65.89 o 
   5   1  -7     1220.75     1186.09     45.72 o 
   6   1  -7     6093.77     6026.14    173.01 o 
   7   1  -7     2188.85     2190.06     68.55 o 
   8   1  -7     1707.54     1747.56     55.28 o 
   9   1  -7      438.86      363.77     21.03 o 
  10   1  -7     1483.96     1452.96     51.98 o 
  11   1  -7      142.55      129.37     14.04 o 
  12   1  -7     4900.73     4962.35    144.53 o 
  13   1  -7     1521.69     1546.87     52.90 o 
  14   1  -7      314.64      290.87     19.05 o 
  15   1  -7      501.54      535.67     27.58 o 
  16   1  -7      660.94      648.71     31.64 o 
  17   1  -7      313.94      322.40     21.30 o 
  18   1  -7     1903.13     1901.83     76.82 o 
  19   1  -7        2.02       -0.97     13.19 o 
  20   1  -7      232.73      225.30     28.64 o 
  21   1  -7      476.81      408.31     55.47 o 
  22   1  -7      308.07      252.94     32.80 o 
  23   1  -7        7.51       35.34     22.85 o 
  24   1  -7     1433.88     1464.84     78.48 o 
  25   1  -7      106.53      118.57     27.38 o 
  26   1  -7      172.08      149.28     34.48 o 
  27   1  -7       25.04       23.00     26.99 o 
  28   1  -7      655.97      721.99     66.40 o 
  29   1  -7       29.09       21.53     28.90 o 
  30   1  -7      286.27      276.82     48.16 o 
  31   1  -7      133.64      139.45     41.36 o 
  32   1  -7      259.41      276.80     50.23 o 
  33   1  -7       20.00       27.03     43.91 o 
  34   1  -7      337.47      371.72     75.46 o 
   1   2  -7      863.70      906.25     52.28 o 
   2   2  -7      751.52      739.13     34.94 o 
   3   2  -7     1381.88     1377.52     63.11 o 
   4   2  -7     1396.59     1378.28     68.64 o 
   5   2  -7      692.20      685.85     33.18 o 
   6   2  -7      115.32      135.13     15.07 o 
   7   2  -7      123.35      126.81     17.16 o 
   8   2  -7     1388.35     1432.95     61.42 o 
   9   2  -7     1143.60     1156.00     53.23 o 
  10   2  -7      862.88      859.60     51.82 o 
  11   2  -7     1036.94     1099.42     54.96 o 
  12   2  -7      276.61      281.75     24.69 o 
  13   2  -7      485.90      492.23     30.19 o 
  14   2  -7     2596.97     2628.41    109.70 o 
  15   2  -7      558.97      665.07     49.13 o 
  16   2  -7     1650.55     1712.19     95.66 o 
  17   2  -7       48.05       44.46     18.81 o 
  18   2  -7      955.98      966.95     81.41 o 
  19   2  -7       54.63       57.59     22.25 o 
  20   2  -7     2421.25     2448.17    133.54 o 
  21   2  -7      331.65      297.93     59.92 o 
  22   2  -7     1592.19     1610.25     93.86 o 
  23   2  -7       37.87       41.32     23.79 o 
  24   2  -7      150.71      162.80     31.45 o 
  25   2  -7       11.06       26.03     24.70 o 
  26   2  -7     1177.86     1132.01     76.86 o 
  27   2  -7      116.77      114.59     53.08 o 
  28   2  -7      815.53      759.13     65.24 o 
  29   2  -7       46.47       20.67     37.71 o 
  30   2  -7      167.03      140.02     57.37 o 
  31   2  -7       21.15       35.39     30.50 o 
  32   2  -7     1056.93     1031.56     81.54 o 
   7   3  -7      447.69      492.69     42.49 o 
   8   3  -7       19.44       20.66     14.96 o 
   9   3  -7      111.89       94.73     22.51 o 
  10   3  -7      700.02      680.02     60.90 o 
  11   3  -7      557.04      601.99     54.70 o 
  12   3  -7      699.86      684.11     60.58 o 
  13   3  -7      148.34      152.53     32.41 o 
  14   3  -7        4.58       -3.10     22.58 o 
  15   3  -7      123.17       97.01     32.12 o 
  16   3  -7      795.45      712.56     76.10 o 
  17   3  -7      717.17      753.87     75.57 o 
  18   3  -7     1277.12     1269.15    110.01 o 
  19   3  -7      566.05      544.40     66.13 o 
  20   3  -7       41.19       13.96     32.30 o 
  21   3  -7       68.38      105.98     41.31 o 
  22   3  -7      609.24      611.46     77.17 o 
  23   3  -7      754.50      727.95     84.86 o 
  24   3  -7      437.20      378.42     63.35 o 
  25   3  -7      290.60      214.99     57.44 o 
  26   3  -7       99.75       99.11     47.68 o 
  27   3  -7       13.32       -4.38     40.28 o 
  28   3  -7      206.62      244.01     63.00 o 
  19   4  -7      420.90      423.54     40.17 o 
  20   4  -7      128.18      169.51     29.91 o 
  21   4  -7      487.97      546.93     53.88 o 
   0   0  -6    14201.41    14696.65    708.05 o 
   2   0  -6     6512.69     6533.31    234.27 o 
   4   0  -6     2254.27     2387.53     91.07 o 
   6   0  -6     6733.61     6550.12    236.66 o 
   8   0  -6     3601.33     3768.16    154.72 o 
  10   0  -6     1861.83     1984.98    107.08 o 
  12   0  -6     4339.03     4268.77    170.43 o 
  14   0  -6     1329.88     1385.62     71.56 o 
  16   0  -6     2487.85     2488.50    103.49 o 
  18   0  -6     2083.28     2142.89    104.00 o 
  20   0  -6      815.70      833.14     48.78 o 
  22   0  -6     1037.57      950.70     89.49 o 
  24   0  -6     3329.60     3542.28    237.07 o 
  26   0  -6       63.66       83.87     44.76 o 
  28   0  -6     1003.12     1157.43    118.80 o 
  30   0  -6     1113.56     1058.07    120.76 o 
  32   0  -6       83.20      157.90     60.90 o 
  34   0  -6      255.71      265.03     74.68 o 
  36   0  -6     1570.78     1634.89    164.53 o 
   1   1  -6     1517.64     1594.60     63.14 o 
   2   1  -6     4655.01     4541.09    159.89 o 
   3   1  -6     1865.50     1929.71     77.49 o 
   4   1  -6     4308.43     4346.14    151.43 o 
   5   1  -6     1714.84     1826.56     70.93 o 
   6   1  -6      467.30      479.06     26.70 o 
   7   1  -6       96.55      130.21     12.85 o 
   8   1  -6     1862.43     1825.78     57.44 o 
   9   1  -6      316.01      354.18     18.59 o 
  10   1  -6     3589.33     3514.88    107.26 o 
  11   1  -6      544.61      555.48     26.31 o 
  12   1  -6      449.58      410.92     21.44 o 
  13   1  -6     1296.77     1353.58     45.34 o 
  14   1  -6     4946.38     4867.55    140.83 o 
  15   1  -6      750.24      730.13     31.68 o 
  16   1  -6     1756.30     1813.52     61.26 o 
  17   1  -6      250.71      272.73     19.04 o 
  18   1  -6      309.83      303.06     22.52 o 
  19   1  -6      285.56      229.69     23.54 o 
  20   1  -6     3953.43     3914.95    142.20 o 
  21   1  -6      379.46      402.65     29.28 o 
  22   1  -6      825.60      807.61     45.68 o 
  23   1  -6      145.58      159.90     28.09 o 
  24   1  -6        5.47       23.85     19.97 o 
  25   1  -6      446.02      502.73     60.38 o 
  26   1  -6     1720.36     1767.41     89.55 o 
  27   1  -6      314.96      332.89     47.64 o 
  28   1  -6      806.87      864.02    144.75 o 
  29   1  -6       54.42       64.17     32.24 o 
  30   1  -6       90.53       72.92     35.31 o 
  31   1  -6       39.21       41.46     34.36 o 
  32   1  -6      927.72      843.60    122.36 o 
  33   1  -6      164.39      191.91     58.69 o 
  34   1  -6      648.02      578.95     87.00 o 
  35   1  -6       79.38       84.04     52.07 o 
   0   2  -6     4657.87     4624.78    236.96 o 
   1   2  -6     1152.48     1159.40     38.92 o 
   2   2  -6      914.31      936.00     31.43 o 
   3   2  -6       20.56       29.20      7.65 o 
   4   2  -6     1226.07     1284.63     50.08 o 
   5   2  -6      208.15      205.27     13.57 o 
   6   2  -6     4404.90     4322.80    144.32 o 
   7   2  -6      939.28      918.54     36.34 o 
   8   2  -6     1627.51     1693.56     54.52 o 
   9   2  -6      181.17      168.60     12.86 o 
  10   2  -6     2024.56     2091.61     71.41 o 
  11   2  -6      505.55      534.15     24.66 o 
  12   2  -6     2342.31     2367.07    104.32 o 
  13   2  -6      682.39      682.02     40.23 o 
  14   2  -6     1284.86     1307.58     52.88 o 
  15   2  -6       92.34      116.02     20.88 o 
  16   2  -6      879.08      912.36     61.89 o 
  17   2  -6      492.54      563.51     40.07 o 
  18   2  -6     1351.92     1362.97    154.72 o 
  19   2  -6      422.95      454.67     40.30 o 
  20   2  -6      565.07      495.09     42.22 o 
  21   2  -6      119.55      151.61     26.73 o 
  22   2  -6      731.13      706.43     56.50 o 
  23   2  -6      300.99      252.82     34.98 o 
  24   2  -6     1383.12     1508.86     97.36 o 
  25   2  -6      603.48      564.49     50.44 o 
  26   2  -6       88.88      104.17     29.23 o 
  27   2  -6      119.30      124.65     31.81 o 
  28   2  -6      169.66      123.71     35.15 o 
  29   2  -6      206.42      261.73     41.15 o 
  30   2  -6     1201.37     1158.65     97.58 o 
  31   2  -6       44.97       28.37     29.31 o 
  32   2  -6      121.55       91.65     70.80 o 
  33   2  -6       14.26      -10.96     34.21 o 
   7   3  -6      406.25      396.72     68.80 o 
   8   3  -6     2042.06     2034.92    110.07 o 
   9   3  -6      932.58      956.77     63.87 o 
  10   3  -6      944.61      930.24     53.89 o 
  11   3  -6      405.87      382.69     38.85 o 
  12   3  -6       71.69       87.57     23.61 o 
  13   3  -6      119.12      139.99     28.81 o 
  14   3  -6      798.51      779.94     77.35 o 
  15   3  -6      778.65      777.17     71.22 o 
  16   3  -6      865.15      905.62     84.58 o 
  17   3  -6      193.93      160.82     38.53 o 
  18   3  -6      160.81      195.01     42.88 o 
  19   3  -6      178.09      237.93     45.87 o 
  20   3  -6     1330.02     1398.53    124.25 o 
  21   3  -6      257.60      300.25     55.34 o 
  22   3  -6      433.87      450.53     70.12 o 
  23   3  -6       40.72       22.26     35.86 o 
  24   3  -6       28.10       26.14     37.86 o 
  25   3  -6       58.19       35.97     40.53 o 
  26   3  -6     1306.31     1443.22    139.35 o 
  27   3  -6      169.22      160.04     54.56 o 
  28   3  -6      289.35      312.75     68.05 o 
  29   3  -6      167.13      216.81     60.97 o 
  19   4  -6      549.36      588.78     48.75 o 
  20   4  -6       13.77       38.46     24.15 o 
  21   4  -6       44.36       45.87     27.71 o 
  22   4  -6      127.78      112.71     33.51 o 
   2   0  -5     7729.43     7986.80    297.21 o 
   4   0  -5      562.37      511.63     46.80 o 
   6   0  -5     2660.64     2708.15    143.14 o 
   8   0  -5     4961.46     5101.32    197.85 o 
  12   0  -5     1012.31     1010.99     49.54 o 
  14   0  -5     6438.14     6347.93    316.82 o 
  16   0  -5     4322.77     4533.20    184.59 o 
  18   0  -5     2384.82     2269.86    103.89 o 
  20   0  -5     5333.54     5779.46    241.95 o 
  22   0  -5     3559.20     3422.17    180.44 o 
  24   0  -5      907.66      864.31     97.61 o 
  26   0  -5     2823.03     2813.79    231.91 o 
  28   0  -5     3171.12     3253.71    252.99 o 
  30   0  -5       57.01      -11.97     39.49 o 
  32   0  -5     2047.56     2220.31    192.70 o 
  34   0  -5     1367.04     1324.20    145.90 o 
  36   0  -5        2.39       53.28     56.77 o 
   0   1  -5     4891.04     5206.34    292.04 o 
   1   1  -5      594.96      606.15     27.67 o 
   2   1  -5     1058.99      975.02     40.13 o 
   3   1  -5      696.64      728.27     35.46 o 
   4   1  -5     1667.45     1576.23     63.85 o 
   5   1  -5      177.21      184.98     14.64 o 
   6   1  -5     7797.99     7634.52    269.64 o 
   7   1  -5      190.09      265.36     20.25 o 
   8   1  -5      425.34      395.23     21.22 o 
   9   1  -5      862.92      887.05     34.79 o 
  10   1  -5     1401.13     1307.64     47.55 o 
  11   1  -5      550.03      520.08     22.67 o 
  12   1  -5     6767.30     6711.37    209.86 o 
  13   1  -5      142.15      173.72     12.87 o 
  14   1  -5      126.43       97.69     15.50 o 
  15   1  -5      258.27      265.07     16.75 o 
  16   1  -5     1148.84     1150.98     40.58 o 
  17   1  -5     1408.16     1405.65     47.99 o 
  18   1  -5     3551.60     3504.05    104.03 o 
  19   1  -5       77.62       80.90     15.71 o 
  20   1  -5      483.37      484.64     40.93 o 
  21   1  -5      615.35      539.61     34.90 o 
  22   1  -5     1601.44     1566.98     68.87 o 
  23   1  -5      913.39      949.14     50.38 o 
  24   1  -5     2493.46     2340.16    112.51 o 
  25   1  -5      554.54      566.55     44.55 o 
  26   1  -5      631.99      761.29     60.11 o 
  27   1  -5      126.77      179.64     35.23 o 
  28   1  -5     1553.45     1352.96    170.78 o 
  29   1  -5      321.30      285.50     44.85 o 
  30   1  -5     1150.06     1064.85     86.03 o 
  31   1  -5      716.66      616.29     63.77 o 
  32   1  -5      356.90      298.83     49.93 o 
  33   1  -5       55.97       38.43     42.91 o 
  34   1  -5      433.11      339.24     71.90 o 
  35   1  -5       60.49      120.01     55.20 o 
  36   1  -5      635.02      647.79     96.65 o 
   1   2  -5      307.49      305.96     13.16 o 
   2   2  -5     4617.95     4763.98    167.94 o 
   3   2  -5      424.14      468.26     25.25 o 
   4   2  -5     4897.86     4955.67    192.71 o 
   5   2  -5      185.36      205.50     20.02 o 
   6   2  -5      438.35      481.45     31.14 o 
   7   2  -5     1042.91     1067.54     52.23 o 
   8   2  -5     3152.38     3224.31    135.08 o 
   9   2  -5      402.35      429.09     27.07 o 
  10   2  -5     3855.59     3939.52    124.78 o 
  11   2  -5       42.80       52.70      8.72 o 
  12   2  -5      112.59      130.14     11.23 o 
  13   2  -5      651.20      640.71     26.86 o 
  14   2  -5     1578.31     1654.70     56.82 o 
  15   2  -5      631.96      663.05     38.08 o 
  16   2  -5     2276.29     2117.05    110.82 o 
  17   2  -5       33.47       30.49     19.98 o 
  18   2  -5      157.76      164.52     23.86 o 
  19   2  -5      854.79      852.94     57.08 o 
  20   2  -5      830.89      929.47     59.58 o 
  21   2  -5      472.04      561.74     45.06 o 
  22   2  -5     1351.02     1217.27     97.27 o 
  23   2  -5        8.23       -5.41     17.89 o 
  24   2  -5      196.04      198.78     37.29 o 
  25   2  -5      177.85      156.96     30.90 o 
  26   2  -5      373.36      425.93     45.70 o 
  27   2  -5      813.10      842.90     76.89 o 
  28   2  -5      621.21      567.67     54.44 o 
  29   2  -5      181.65      226.43     39.26 o 
  30   2  -5      155.54      119.46     39.51 o 
  31   2  -5       22.06        8.59     29.25 o 
  32   2  -5      505.34      472.63     55.65 o 
  33   2  -5      464.81      506.88    163.09 o 
  34   2  -5      139.22      163.89     41.54 o 
   1   3  -5      395.01      412.57     69.98 o 
   2   3  -5     1285.09     1467.22    131.84 o 
   3   3  -5      184.16      204.24     51.39 o 
   4   3  -5      330.75      306.94     60.11 o 
   5   3  -5      835.05      831.30    102.24 o 
   6   3  -5     3357.50     3777.89    280.52 o 
   7   3  -5     1036.03      987.53    110.65 o 
   8   3  -5     1398.38     1444.65    137.43 o 
   9   3  -5       96.81       93.62     11.09 o 
  10   3  -5      188.10      188.59     27.96 o 
  11   3  -5      884.33      868.26     70.33 o 
  12   3  -5     1654.60     1721.35    127.35 o 
  13   3  -5      550.38      508.47     52.07 o 
  14   3  -5      576.94      587.85     58.65 o 
  15   3  -5       72.69      119.48     29.13 o 
  16   3  -5       33.76        3.60     23.18 o 
  17   3  -5      321.09      303.81     48.65 o 
  18   3  -5     1153.37     1123.49     96.97 o 
  19   3  -5      513.44      465.70     61.11 o 
  20   3  -5      266.58      187.21     43.62 o 
  21   3  -5       45.54       43.16     30.88 o 
  22   3  -5       32.35       38.60     33.48 o 
  23   3  -5      712.47      726.13     81.59 o 
  24   3  -5      262.39      220.58     53.95 o 
  25   3  -5      462.61      410.96     70.08 o 
  26   3  -5       47.92       17.09     39.17 o 
  27   3  -5       52.57       19.84     39.53 o 
  28   3  -5      147.91      128.95     55.27 o 
  29   3  -5      419.22      399.21     75.89 o 
  30   3  -5       16.30        3.85     44.12 o 
  19   4  -5       55.90       32.80     19.16 o 
  20   4  -5      163.25      212.21     32.62 o 
  21   4  -5       92.43      116.74     30.91 o 
  22   4  -5      319.53      358.65     47.15 o 
  23   4  -5       85.14      143.55     37.86 o 
  24   4  -5       20.60       36.64     32.98 o 
   0   0  -4    18538.82    17879.40   1249.95 o 
   2   0  -4     2993.77     2886.74    157.86 o 
   4   0  -4     2670.36     2684.59    218.12 o 
   6   0  -4    11759.83    11839.00    788.17 o 
   8   0  -4     7747.45     7623.76    508.40 o 
  10   0  -4     5369.38     5637.27    265.52 o 
  12   0  -4     4892.71     4836.19    200.71 o 
  14   0  -4     2813.78     2702.52    116.30 o 
  16   0  -4     1240.49     1310.71     57.43 o 
  18   0  -4     5152.50     5189.86    224.91 o 
  20   0  -4     1048.49     1099.21     55.01 o 
  22   0  -4     1428.28     1675.75    107.39 o 
  24   0  -4     3226.46     3073.41    225.89 o 
  26   0  -4      542.11      548.82     80.09 o 
  28   0  -4      101.15       98.72     46.05 o 
  30   0  -4     2225.35     1995.07    186.57 o 
  32   0  -4       96.11      147.90     57.58 o 
  34   0  -4      588.70      575.96     93.62 o 
  36   0  -4      687.83      661.92     99.89 o 
  38   0  -4       30.45        0.32     49.14 o 
   1   1  -4      972.58     1010.13     38.49 o 
   2   1  -4     9022.02     8838.27    287.02 o 
   3   1  -4     2604.48     2639.74     92.91 o 
   4   1  -4     9164.50     9168.00    296.12 o 
   5   1  -4      285.36      294.08     17.39 o 
   6   1  -4      137.06      152.16     12.55 o 
   7   1  -4     1621.04     1759.13     68.22 o 
   8   1  -4     4747.63     4705.16    162.88 o 
   9   1  -4      704.37      689.67     26.37 o 
  10   1  -4     4619.55     4414.68    138.13 o 
  11   1  -4      862.32      816.97     32.30 o 
  12   1  -4     1028.71     1090.51     41.36 o 
  13   1  -4        0.67       -4.02      5.46 o 
  14   1  -4     4073.80     4010.76    118.42 o 
  15   1  -4      416.27      386.31     19.96 o 
  16   1  -4     4494.85     4455.39    125.54 o 
  17   1  -4      295.50      324.44     17.32 o 
  18   1  -4      210.45      226.23     15.17 o 
  19   1  -4      301.76      352.32     26.03 o 
  20   1  -4     4401.60     4428.29    163.46 o 
  21   1  -4      209.04      189.85     22.06 o 
  22   1  -4     1069.70     1137.48     56.02 o 
  23   1  -4       26.03        8.39     13.93 o 
  24   1  -4      147.09      114.07     24.16 o 
  25   1  -4       44.25       38.48     19.11 o 
  26   1  -4     2227.04     2415.56    120.31 o 
  27   1  -4      143.16       96.42     31.91 o 
  28   1  -4      534.65      611.37    111.66 o 
  29   1  -4      126.39      163.95     37.09 o 
  30   1  -4       24.85       14.81     27.97 o 
  31   1  -4        4.35      -18.44     27.49 o 
  32   1  -4     1433.63     1577.23    106.07 o 
  33   1  -4       16.03       17.98     44.66 o 
  34   1  -4      491.67      543.48     84.04 o 
  35   1  -4       43.25       42.06     46.30 o 
  36   1  -4      232.16      210.22     62.75 o 
  37   1  -4       97.85       77.99     50.78 o 
   0   2  -4     3534.56     3759.47    297.01 o 
   1   2  -4     1498.69     1497.13     85.78 o 
   2   2  -4     1385.05     1433.09     65.46 o 
   3   2  -4     1346.29     1458.28     54.79 o 
   4   2  -4     1168.99     1171.14     44.92 o 
   5   2  -4     1573.71     1575.40     57.16 o 
   6   2  -4     3647.05     3613.57    160.90 o 
   7   2  -4     2104.88     2217.46     90.96 o 
   8   2  -4      662.06      681.08     40.37 o 
   9   2  -4      511.85      520.83     37.16 o 
  10   2  -4     2258.03     2200.67     97.79 o 
  11   2  -4      196.73      186.20     20.54 o 
  12   2  -4     2952.61     3033.06    127.14 o 
  13   2  -4     1129.58     1108.39     38.78 o 
  14   2  -4      460.36      502.37     23.53 o 
  15   2  -4      148.79      131.56     12.46 o 
  16   2  -4     2173.84     2110.47     91.93 o 
  17   2  -4      906.00      848.81     50.21 o 
  18   2  -4     2172.10     2117.29    109.94 o 
  19   2  -4     1196.36     1237.73     71.68 o 
  20   2  -4      387.49      371.57     35.91 o 
  21   2  -4      158.58      151.98     25.75 o 
  22   2  -4     1086.91      985.59     62.98 o 
  23   2  -4      617.03      578.32     53.76 o 
  24   2  -4     2656.68     2690.51    142.28 o 
  25   2  -4      172.70      172.06     31.44 o 
  26   2  -4      127.07      124.15     29.43 o 
  27   2  -4       33.90       58.56     27.12 o 
  28   2  -4      670.14      714.89     62.64 o 
  29   2  -4      299.99      305.52     43.29 o 
  30   2  -4     1659.14     1702.35    121.72 o 
  31   2  -4      449.67      435.42     53.57 o 
  32   2  -4       43.84       76.91     32.71 o 
  33   2  -4       31.93       29.54     32.03 o 
  34   2  -4      121.72      123.38     53.60 o 
  35   2  -4      197.50      157.08     53.79 o 
   1   3  -4      663.22      687.61     63.28 o 
   2   3  -4     1126.86     1244.66     91.13 o 
   3   3  -4     1399.35     1488.48    137.89 o 
   4   3  -4     1645.89     1773.84    180.16 o 
   5   3  -4      420.89      475.46     72.79 o 
   6   3  -4      391.75      244.80     55.23 o 
   7   3  -4      335.58      361.82     61.61 o 
   8   3  -4     1212.04     1379.62    124.39 o 
   9   3  -4     1199.71     1393.15    127.85 o 
  10   3  -4     1928.40     2024.43     88.51 o 
  11   3  -4       18.37        7.98     15.10 o 
  12   3  -4      350.90      358.05     37.21 o 
  13   3  -4      704.06      601.13     57.16 o 
  14   3  -4     2062.00     1912.06    142.88 o 
  15   3  -4     1121.84     1195.79     91.77 o 
  16   3  -4      220.83      214.96     39.89 o 
  17   3  -4       23.09       58.62     24.29 o 
  18   3  -4      136.27      186.04     36.64 o 
  19   3  -4      359.56      400.60     53.60 o 
  20   3  -4     1833.74     1769.32    136.72 o 
  21   3  -4      793.63      878.66     87.25 o 
  22   3  -4      369.00      353.56     58.58 o 
  23   3  -4       61.93       35.43     33.23 o 
  24   3  -4      118.60      122.26     43.16 o 
  25   3  -4      131.84       83.23     41.42 o 
  26   3  -4     1710.36     1789.83    147.58 o 
  27   3  -4      195.90      228.06     57.83 o 
  28   3  -4      469.03      466.88     76.57 o 
  29   3  -4      195.39      113.39     49.25 o 
  30   3  -4      149.07      164.81     59.12 o 
  31   3  -4      135.83      136.72     60.83 o 
  19   4  -4      423.64      425.85     41.70 o 
  20   4  -4       51.24       61.29     25.43 o 
  21   4  -4      106.33      135.79     32.55 o 
  22   4  -4      293.39      282.62     44.23 o 
  23   4  -4      837.23      932.04     83.72 o 
  24   4  -4      202.16      199.39     44.12 o 
  25   4  -4      647.13      636.39     73.22 o 
   2   0  -3    17904.32    16854.55   1191.51 o 
   4   0  -3    21160.46    21224.66   1500.02 o 
   6   0  -3     1229.24     1263.45     90.17 o 
   8   0  -3    12836.84    12799.46    904.37 o 
  10   0  -3     8992.74     8991.65    410.38 o 
  12   0  -3     3438.95     3488.22    179.85 o 
  14   0  -3     4162.92     4051.58    212.48 o 
  16   0  -3     6421.68     6344.51    318.15 o 
  18   0  -3      155.94      134.40     19.28 o 
  20   0  -3     1866.38     1745.11     78.42 o 
  22   0  -3     2835.57     2833.32    149.73 o 
  24   0  -3      901.34      883.22     92.81 o 
  26   0  -3      487.11      608.08     81.05 o 
  28   0  -3     1535.57     1542.40    134.47 o 
  30   0  -3      157.40      138.35     53.60 o 
  32   0  -3     1438.42     1225.70    136.36 o 
  34   0  -3      269.02      372.15     73.50 o 
  36   0  -3      372.45      434.29     86.79 o 
  38   0  -3     1037.06     1381.58    142.73 o 
   0   1  -3    10629.68    11056.00    542.44 o 
   1   1  -3     2781.02     2805.36    101.92 o 
   2   1  -3     2397.63     2458.19     87.84 o 
   3   1  -3      375.67      395.62     18.26 o 
   4   1  -3     3170.19     3344.45    119.26 o 
   5   1  -3     1918.21     1954.95     70.39 o 
   6   1  -3    14743.00    14929.36    487.41 o 
   7   1  -3      967.26     1004.85     36.80 o 
   8   1  -3     2461.51     2387.95     95.66 o 
   9   1  -3     2611.39     2557.08     92.75 o 
  10   1  -3     3480.00     3533.99    109.29 o 
  11   1  -3      664.13      688.34     26.28 o 
  12   1  -3     6140.46     5978.70    184.21 o 
  13   1  -3      833.27      853.88     33.51 o 
  14   1  -3     2205.68     2172.53     76.65 o 
  15   1  -3      581.80      563.98     25.10 o 
  16   1  -3     1358.64     1379.36     43.92 o 
  17   1  -3      178.47      190.58     19.81 o 
  18   1  -3     4484.91     4436.26    130.68 o 
  19   1  -3     1090.57     1009.62     48.45 o 
  20   1  -3      235.38      221.73     22.02 o 
  21   1  -3       68.69       45.86     18.65 o 
  22   1  -3     1211.03     1239.66     48.35 o 
  23   1  -3      401.75      461.50     31.51 o 
  24   1  -3     2212.99     2130.08    102.27 o 
  25   1  -3      173.30      135.12     24.71 o 
  26   1  -3      481.70      479.37     41.10 o 
  27   1  -3      245.53      252.52     32.69 o 
  28   1  -3      921.15      965.32     87.27 o 
  29   1  -3       34.57       14.78     25.67 o 
  30   1  -3     1442.41     1554.31    103.78 o 
  31   1  -3       63.17       54.15     29.56 o 
  32   1  -3      294.17      434.10     53.50 o 
  33   1  -3      114.51      122.26     50.18 o 
  34   1  -3      560.06      479.20     81.27 o 
  35   1  -3       73.62       69.59     49.75 o 
  36   1  -3      612.67      611.53     91.17 o 
  37   1  -3       33.30       53.28     47.04 o 
   1   2  -3      255.30      230.01     30.17 o 
   2   2  -3     4092.22     4229.51    212.34 o 
   3   2  -3     3742.93     3521.15    270.99 o 
   4   2  -3     1461.54     1396.56     49.51 o 
   5   2  -3      726.32      704.18     31.20 o 
   6   2  -3      169.96      199.64     17.14 o 
   7   2  -3     1132.20     1170.72     55.06 o 
   8   2  -3     4954.86     4848.95    213.36 o 
   9   2  -3     2199.04     2177.76    100.85 o 
  10   2  -3     2807.71     2750.38    123.00 o 
  11   2  -3      949.60      925.00     49.91 o 
  12   2  -3      446.45      457.55     31.59 o 
  13   2  -3       13.80       18.88     16.32 o 
  14   2  -3     3281.26     3362.54    104.62 o 
  15   2  -3      524.79      513.07     25.60 o 
  16   2  -3     2780.73     2857.25    112.47 o 
  17   2  -3      775.07      798.26     44.92 o 
  18   2  -3      249.83      218.30     29.88 o 
  19   2  -3      746.99      674.56     39.85 o 
  20   2  -3     2260.06     2346.97    130.03 o 
  21   2  -3       63.71       68.89     20.86 o 
  22   2  -3     2700.93     2670.69    138.61 o 
  23   2  -3       14.23       -7.64     16.97 o 
  24   2  -3      188.89      185.42     60.79 o 
  25   2  -3       66.06       81.68     25.68 o 
  26   2  -3     2005.23     2073.57    122.06 o 
  27   2  -3      351.27      359.24     41.85 o 
  28   2  -3     1031.43     1146.15    108.44 o 
  29   2  -3       78.59       38.43     27.96 o 
  30   2  -3      116.30       89.96     47.11 o 
  31   2  -3       10.76      -14.58     24.57 o 
  32   2  -3      900.23     1038.92    169.05 o 
  33   2  -3      302.72      281.87     45.27 o 
  34   2  -3      310.74      272.20     46.72 o 
  35   2  -3       11.19        6.93     31.85 o 
   0   3  -3     2619.26     2550.39    179.52 o 
   1   3  -3      751.24      777.25     45.61 o 
   2   3  -3      608.68      599.78     45.39 o 
   3   3  -3       16.71       25.43     15.23 o 
   4   3  -3     1062.75     1043.13     63.94 o 
   5   3  -3     1018.80      950.99     52.54 o 
   6   3  -3      668.30      692.69     64.87 o 
   7   3  -3     1146.14     1120.83     64.54 o 
   8   3  -3      227.01      208.20     26.33 o 
   9   3  -3       85.66       78.12     19.41 o 
  10   3  -3      749.40      783.71     37.13 o 
  11   3  -3     1223.12     1223.35     82.19 o 
  12   3  -3     2980.05     3020.66    197.40 o 
  13   3  -3      947.98      877.06     81.37 o 
  14   3  -3      813.59      761.99     63.96 o 
  15   3  -3       34.37       19.16     19.94 o 
  16   3  -3     1304.21     1362.06    109.54 o 
  17   3  -3      588.50      513.07     58.23 o 
  18   3  -3     1959.30     1778.40    150.96 o 
  19   3  -3      502.85      497.75     58.15 o 
  20   3  -3      172.57      186.39     41.81 o 
  21   3  -3       46.68       28.95     30.56 o 
  22   3  -3     1004.82      853.52    101.67 o 
  23   3  -3      658.45      668.41     82.66 o 
  24   3  -3     1430.52     1168.76    125.28 o 
  25   3  -3      737.38      734.15     92.41 o 
  26   3  -3      241.67      169.69     53.92 o 
  27   3  -3       84.73       80.91     45.73 o 
  28   3  -3      862.88      830.87    105.23 o 
  29   3  -3      219.07      367.02     72.08 o 
  30   3  -3      515.57      596.65     92.70 o 
  31   3  -3      199.46      199.25     64.35 o 
  32   3  -3      209.98      203.17     66.45 o 
   2   4  -3      390.48      448.29     78.95 o 
   3   4  -3      730.13      768.90     99.71 o 
   4   4  -3      662.90      621.26     93.73 o 
   5   4  -3       50.76       48.54     41.77 o 
  19   4  -3      556.08      548.39     52.99 o 
  20   4  -3      467.67      396.15     48.93 o 
  21   4  -3     1159.27     1127.91     95.65 o 
  22   4  -3      259.38      280.34     45.41 o 
  23   4  -3      166.57      211.71     43.27 o 
  24   4  -3        4.50      -13.39     29.45 o 
  25   4  -3      326.84      266.63     53.13 o 
  26   4  -3      316.74      271.40     53.95 o 
   2   0  -2     7169.63     7021.27    434.33 o 
   4   0  -2     8306.48     8445.04    596.68 o 
   6   0  -2     3621.41     3450.68    270.97 o 
  10   0  -2     5384.16     5299.63    348.64 o 
  12   0  -2    12815.13    13817.95    637.76 o 
  14   0  -2     3846.89     4164.12    229.31 o 
  16   0  -2     5862.32     5917.53    287.71 o 
  18   0  -2     8419.71     8168.95    319.88 o 
  20   0  -2      882.36      950.04     49.21 o 
  22   0  -2     5495.96     5475.27    372.97 o 
  24   0  -2     2115.87     2183.46    164.14 o 
  26   0  -2      863.82      962.95    101.46 o 
  28   0  -2      692.93      643.55     83.65 o 
  30   0  -2     3715.91     3958.65    287.21 o 
  32   0  -2      472.40      301.85     67.02 o 
  34   0  -2      667.77      899.03    111.00 o 
  36   0  -2     2124.73     2081.18    183.69 o 
  38   0  -2      290.36      221.54     69.41 o 
   1   1  -2      252.80      294.93     34.58 o 
   2   1  -2     3302.05     3296.46    198.29 o 
   3   1  -2      824.09      881.66     56.07 o 
   4   1  -2    12418.48    12772.26    503.60 o 
   5   1  -2      106.06      110.33      9.01 o 
   6   1  -2      379.62      402.31     18.48 o 
   7   1  -2      389.47      375.93     19.42 o 
   8   1  -2     2684.10     2511.60     95.92 o 
   9   1  -2      458.71      496.90     24.58 o 
  10   1  -2     7261.48     7610.58    268.39 o 
  11   1  -2     1942.82     2009.19     66.95 o 
  12   1  -2      342.44      328.25     15.81 o 
  13   1  -2     1189.65     1245.10     41.90 o 
  14   1  -2     4698.59     4616.44    143.67 o 
  15   1  -2     1434.30     1490.49     57.66 o 
  16   1  -2     5251.37     5200.91    161.28 o 
  17   1  -2      179.01      164.30     11.85 o 
  18   1  -2       18.36       21.38      9.24 o 
  19   1  -2      699.80      735.99     37.78 o 
  20   1  -2     7015.96     6860.46    225.95 o 
  21   1  -2     1349.55     1332.30     56.64 o 
  22   1  -2     2340.95     2310.66     93.32 o 
  23   1  -2      172.37      211.64     35.32 o 
  24   1  -2       36.38       46.43     18.46 o 
  25   1  -2      245.83      303.69     32.43 o 
  26   1  -2     3905.37     4076.67    197.34 o 
  27   1  -2      128.88      159.52     33.24 o 
  28   1  -2     1655.32     1719.35    124.38 o 
  29   1  -2      250.88      314.96     43.20 o 
  30   1  -2      310.81      300.20     75.30 o 
  31   1  -2      227.63      172.28     38.40 o 
  32   1  -2     1863.68     1778.58    151.85 o 
  33   1  -2      501.29      497.00     75.71 o 
  34   1  -2      881.77      986.74    109.12 o 
  35   1  -2      150.68      213.99     59.40 o 
  36   1  -2      139.17      173.50     59.61 o 
  37   1  -2       17.18       25.32     47.19 o 
  38   1  -2      641.97      670.29    102.46 o 
   0   2  -2    11793.88    11848.91    563.73 o 
   1   2  -2      906.49      896.38     46.42 o 
   2   2  -2      830.98      702.91     36.16 o 
   3   2  -2       51.08       54.67     10.63 o 
   4   2  -2     1691.61     1638.54     72.14 o 
   5   2  -2      201.81      205.68     11.54 o 
   6   2  -2    11900.06    11814.18    357.87 o 
   7   2  -2      816.24      853.86     39.19 o 
   8   2  -2     2557.11     2618.11     87.71 o 
   9   2  -2     3233.90     3261.05     98.50 o 
  10   2  -2     2938.28     3061.88     93.71 o 
  11   2  -2       98.89       90.57     10.43 o 
  12   2  -2     3376.69     3400.49    102.14 o 
  13   2  -2      416.83      419.57     23.09 o 
  14   2  -2     2173.99     2185.95     65.28 o 
  15   2  -2      120.28      130.74     11.52 o 
  16   2  -2     1858.90     1863.51     81.05 o 
  17   2  -2     3564.71     3507.63    138.43 o 
  18   2  -2     1195.31     1244.73     78.49 o 
  19   2  -2      233.31      281.28     28.68 o 
  20   2  -2      285.47      313.87     33.28 o 
  21   2  -2       47.02       67.90     33.92 o 
  22   2  -2      488.91      473.75     44.26 o 
  23   2  -2      849.43      845.94     68.23 o 
  24   2  -2     2141.54     2110.57    120.36 o 
  25   2  -2      464.05      488.01     45.17 o 
  26   2  -2       90.22       58.54     25.43 o 
  27   2  -2        2.47       -4.71     37.64 o 
  28   2  -2      469.91      491.99     52.19 o 
  29   2  -2      472.38      449.96     74.29 o 
  30   2  -2      670.58      694.23     63.53 o 
  31   2  -2      623.49      633.00     61.08 o 
  32   2  -2      173.24      109.65     36.65 o 
  33   2  -2       58.93       24.92     30.70 o 
  34   2  -2      171.44      233.08     51.69 o 
  35   2  -2      261.13      241.17     46.41 o 
  36   2  -2      595.23      693.30     70.56 o 
   1   3  -2      964.21      955.24     50.31 o 
   2   3  -2     3118.45     3045.05    119.77 o 
   3   3  -2     1068.72     1071.42     59.14 o 
   4   3  -2     3235.20     3381.54    118.45 o 
   5   3  -2      498.44      476.42     49.09 o 
   6   3  -2      204.45      167.64     24.90 o 
   7   3  -2      277.29      273.95     29.92 o 
   8   3  -2     1963.30     1795.63     95.82 o 
   9   3  -2     2805.48     2808.15    127.39 o 
  10   3  -2     5283.05     5281.20    163.81 o 
  11   3  -2      515.46      571.94     37.89 o 
  12   3  -2      715.14      735.71     56.62 o 
  13   3  -2     1122.36     1100.27     76.74 o 
  14   3  -2      792.42      822.54     53.66 o 
  15   3  -2      657.06      687.32     50.85 o 
  16   3  -2     1410.37     1417.62     90.99 o 
  17   3  -2      140.77      163.65     57.89 o 
  18   3  -2      329.74      332.04     39.00 o 
  19   3  -2       89.35       92.98     32.19 o 
  20   3  -2      280.17      253.35     48.54 o 
  21   3  -2      881.83      720.22     87.75 o 
  22   3  -2      826.81      842.58     88.21 o 
  23   3  -2      140.78      124.32     42.13 o 
  24   3  -2       18.63       14.42     33.51 o 
  25   3  -2      313.43      205.13     54.52 o 
  26   3  -2      765.13      778.41     93.80 o 
  27   3  -2      414.28      463.35     76.64 o 
  28   3  -2      101.60       78.63     47.90 o 
  29   3  -2       91.75       62.89     49.64 o 
  30   3  -2       54.85       31.84     44.98 o 
  31   3  -2       69.24       68.27     50.32 o 
  32   3  -2      202.84      219.12     67.52 o 
   0   4  -2     2033.82     2092.72    183.87 o 
   1   4  -2     1665.07     1742.40    116.14 o 
   2   4  -2       71.15       77.89     31.52 o 
   3   4  -2       45.84       60.10     40.12 o 
   4   4  -2      188.71      241.55     70.71 o 
   5   4  -2     1964.89     2195.81    129.83 o 
   6   4  -2     1264.32     1326.66    144.76 o 
   7   4  -2     1781.71     1815.10    120.43 o 
   8   4  -2      190.57      198.76     41.65 o 
   9   4  -2      572.31      401.35     87.53 o 
  10   4  -2      537.67      482.58     91.52 o 
  11   4  -2     1059.77     1029.16    129.95 o 
  12   4  -2      390.96      621.04    104.38 o 
  13   4  -2     1567.13     1710.45    179.49 o 
  14   4  -2      245.30      232.05     73.57 o 
  15   4  -2      367.82      283.26     78.56 o 
  16   4  -2      568.64      398.86     88.50 o 
  17   4  -2       66.82      129.20     59.97 o 
  18   4  -2      284.24      293.84     34.37 o 
  19   4  -2      627.54      650.31     58.97 o 
  20   4  -2       20.07       25.46     25.78 o 
  21   4  -2       33.94       19.30     28.70 o 
  22   4  -2      152.49      178.88     38.96 o 
  23   4  -2      191.59      269.87     47.58 o 
  24   4  -2      140.89      141.49     41.88 o 
  25   4  -2      185.61      134.44     43.66 o 
  26   4  -2       19.61       22.61     39.07 o 
   1   5  -2      140.50      113.98     44.39 o 
   2   5  -2       75.90      116.15     43.13 o 
   3   5  -2     1128.72     1152.21     98.86 o 
   4   5  -2        9.32       35.90     52.99 o 
   5   5  -2      257.63      346.26     89.03 o 
   6   5  -2      107.75       45.80     55.45 o 
   7   5  -2      532.97      463.46    102.85 o 
   8   5  -2      113.48       91.42     61.25 o 
   9   5  -2      616.95      441.52    102.67 o 
  10   5  -2       23.08      -20.09     55.23 o 
   2   0  -1     3371.44     3483.91    243.12 o 
   6   0  -1     2270.25     2343.71    171.69 o 
   8   0  -1    11607.40    11480.13    767.48 o 
  10   0  -1     8857.79     8885.18    579.73 o 
  12   0  -1     2767.05     2810.95    149.31 o 
  14   0  -1    12234.33    12268.77    612.02 o 
  16   0  -1     3855.18     3733.65    180.21 o 
  18   0  -1      754.15      838.93     43.02 o 
  20   0  -1     6096.65     6028.71    255.97 o 
  22   0  -1     4893.02     4868.23    304.15 o 
  24   0  -1      484.19      336.68     57.94 o 
  26   0  -1     9014.10     8776.74    613.74 o 
  28   0  -1     2613.94     2521.95    209.26 o 
  30   0  -1        2.23      -23.11     32.41 o 
  32   0  -1     2159.05     2252.65    190.74 o 
  34   0  -1     1488.83     1815.65    168.34 o 
  36   0  -1      201.28      192.34     63.46 o 
  38   0  -1      749.90      891.27    115.60 o 
   0   1  -1    15588.05    15583.33    716.35 o 
   1   1  -1       64.37       66.04      7.67 o 
   2   1  -1    10082.74    10311.84    414.18 o 
   3   1  -1    15376.14    15731.82    540.02 o 
   4   1  -1    20241.68    20232.44    687.91 o 
   5   1  -1     6812.61     6763.11    228.86 o 
   6   1  -1    16392.63    16159.07    470.52 o 
   7   1  -1      404.17      411.91     14.39 o 
   8   1  -1     2042.47     2072.22     60.07 o 
   9   1  -1     2484.52     2539.47     82.20 o 
  10   1  -1     3210.72     3360.71     86.93 o 
  11   1  -1      986.67      997.24     32.37 o 
  12   1  -1     8986.35     9074.02    286.30 o 
  13   1  -1      703.32      760.20     33.50 o 
  14   1  -1     1247.55     1187.91     62.94 o 
  15   1  -1      685.15      667.53     45.03 o 
  16   1  -1     1942.28     1793.13    104.91 o 
  17   1  -1     2072.43     2040.18     85.41 o 
  18   1  -1     6277.42     6318.26    226.33 o 
  19   1  -1      207.30      226.87     30.91 o 
  20   1  -1       59.98       45.93     14.07 o 
  21   1  -1      451.35      421.06     30.44 o 
  22   1  -1     1064.03     1115.32     54.20 o 
  23   1  -1     1400.15     1436.08    104.55 o 
  24   1  -1     1923.65     1880.04     93.94 o 
  25   1  -1      204.35      259.72     30.81 o 
  26   1  -1      495.66      514.73     42.00 o 
  27   1  -1       55.12       48.96     24.98 o 
  28   1  -1      604.68      598.99     91.68 o 
  29   1  -1      337.85      237.21     47.79 o 
  30   1  -1     1534.17     1674.79    105.70 o 
  31   1  -1      994.84     1122.95     85.48 o 
  32   1  -1      371.92      376.35     70.98 o 
  33   1  -1       12.45       32.37     42.66 o 
  34   1  -1      354.43      323.15     71.26 o 
  35   1  -1       23.62       83.19     48.40 o 
  36   1  -1      981.14      903.87    114.56 o 
  37   1  -1      140.35      184.26     60.01 o 
  38   1  -1       79.18        6.70     50.68 o 
   1   2  -1      257.50      255.84     16.75 o 
   2   2  -1     4285.73     4262.13    131.88 o 
   3   2  -1     2458.32     2433.80     70.45 o 
   4   2  -1     6359.57     6207.33    214.58 o 
   5   2  -1     1283.94     1248.66     34.67 o 
   6   2  -1     2896.80     3129.36     87.04 o 
   7   2  -1      896.71      915.64     32.55 o 
   8   2  -1     4938.32     5038.39    167.27 o 
   9   2  -1     1866.40     1914.52     71.16 o 
  10   2  -1     3624.67     3679.39    127.00 o 
  11   2  -1     1286.91     1232.30     43.55 o 
  12   2  -1      643.13      646.64     27.84 o 
  13   2  -1      289.04      276.85     17.95 o 
  14   2  -1     3744.74     3667.99    110.35 o 
  15   2  -1     1126.32     1130.11     41.20 o 
  16   2  -1     2689.18     2641.42     99.61 o 
  17   2  -1      818.93      822.90     38.38 o 
  18   2  -1     1142.80     1097.43     54.58 o 
  19   2  -1      233.60      226.93     23.83 o 
  20   2  -1     3293.62     3143.97    129.54 o 
  21   2  -1      495.10      454.25     41.13 o 
  22   2  -1     3004.28     2974.58    149.48 o 
  23   2  -1      116.10      164.78     27.61 o 
  24   2  -1       38.46       16.32     19.80 o 
  25   2  -1      377.93      341.99     41.48 o 
  26   2  -1     1448.02     1489.48    205.86 o 
  27   2  -1      721.32      751.68     62.35 o 
  28   2  -1      781.22      817.90     84.58 o 
  29   2  -1      206.33      156.40     34.54 o 
  30   2  -1      478.85      494.91     64.65 o 
  31   2  -1      164.18      181.01     38.01 o 
  32   2  -1     1403.25     1560.53     98.42 o 
  33   2  -1       16.39       27.72     28.14 o 
  34   2  -1      351.50      317.90     48.32 o 
  35   2  -1      280.69      263.85     61.97 o 
  36   2  -1       45.02       11.88     33.45 o 
   0   3  -1     4599.45     4241.13    344.98 o 
   1   3  -1     2012.42     2070.39    127.85 o 
   2   3  -1     1568.78     1679.10    115.44 o 
   3   3  -1       41.93       52.43     17.20 o 
   4   3  -1     1118.64     1237.08     64.42 o 
   5   3  -1     1122.69     1185.22    118.66 o 
   6   3  -1     2979.01     2961.24    139.10 o 
   7   3  -1     1532.34     1523.12     79.31 o 
   8   3  -1     1451.29     1478.11     81.48 o 
   9   3  -1       79.96       68.29     17.93 o 
  10   3  -1     1844.77     1864.52     64.68 o 
  11   3  -1      629.83      600.54     42.19 o 
  12   3  -1     2239.58     2359.51    118.74 o 
  13   3  -1     1583.98     1568.04     95.19 o 
  14   3  -1      750.76      641.42     54.71 o 
  15   3  -1      302.06      328.52     34.43 o 
  16   3  -1      675.49      660.40     59.67 o 
  17   3  -1     1023.69      906.50     64.71 o 
  18   3  -1     1361.18     1293.36     85.39 o 
  19   3  -1      798.41      832.02     69.30 o 
  20   3  -1      243.44      288.94     40.14 o 
  21   3  -1       63.23       18.84     29.95 o 
  22   3  -1      496.47      533.18     59.61 o 
  23   3  -1      503.66      481.42     61.59 o 
  24   3  -1      727.86      733.08     90.85 o 
  25   3  -1      335.88      421.58     67.45 o 
  26   3  -1      128.00      103.60     48.36 o 
  27   3  -1       20.14        4.13     41.20 o 
  28   3  -1      317.42      281.51     67.70 o 
  29   3  -1      198.21      225.18     64.32 o 
  30   3  -1      345.28      477.99     83.87 o 
  31   3  -1      169.89      275.57     70.08 o 
  32   3  -1      129.92       70.90     57.69 o 
   1   4  -1      123.75       75.94     33.14 o 
   2   4  -1      379.36      380.29     52.92 o 
   3   4  -1     1696.35     1696.65    122.27 o 
   4   4  -1      367.99      378.10     51.86 o 
   5   4  -1     1069.31     1126.57    102.37 o 
   6   4  -1       52.59       18.58     23.08 o 
   7   4  -1      166.70      216.60     39.78 o 
   8   4  -1      999.79     1085.67     84.29 o 
   9   4  -1     1609.77     1768.22    123.71 o 
  10   4  -1      211.32      159.47     62.71 o 
  11   4  -1       32.80      -66.59     33.30 o 
  12   4  -1      307.27      275.89     77.56 o 
  13   4  -1      464.69      447.97     90.92 o 
  14   4  -1      726.88      785.25    113.32 o 
  15   4  -1      640.80      743.26    110.61 o 
  16   4  -1      784.10      657.76    113.57 o 
  17   4  -1      261.19      268.57     55.04 o 
  18   4  -1      131.68      137.29     24.82 o 
  19   4  -1      127.19      115.40     26.08 o 
  20   4  -1      495.08      693.81     56.64 o 
  21   4  -1      713.07      761.48     62.10 o 
  22   4  -1      260.58      249.90     38.58 o 
  23   4  -1      277.38      308.29     50.04 o 
  24   4  -1       51.94       31.59     33.19 o 
  25   4  -1      237.44      150.82     45.33 o 
  26   4  -1      417.17      322.47     60.54 o 
   0   5  -1      275.92      275.71     76.82 o 
   1   5  -1      489.27      488.22     71.72 o 
   2   5  -1       66.53       44.02     37.00 o 
   3   5  -1       47.35       65.92     37.22 o 
   4   5  -1      314.61      248.99     55.08 o 
   5   5  -1      529.72      558.74     73.76 o 
   6   5  -1      237.30      303.24     83.83 o 
   7   5  -1      480.18      401.03     94.55 o 
   8   5  -1       70.33       97.54     66.13 o 
   9   5  -1       91.47       13.50     55.52 o 
  10   5  -1       71.82       72.26     63.46 o 
  11   5  -1      396.61      423.57    105.55 o 
  12   5  -1      300.81      117.09     71.76 o 
  13   5  -1      419.13      349.46     98.54 o 
  14   5  -1       32.67       18.41     56.62 o 
  15   5  -1       15.85       56.05     65.42 o 
  16   5  -1      108.83       46.97     62.89 o 
   2   0   0      999.01       -2.56      1.28 o 
   4   0   0     4028.93     4058.72    283.08 o 
   6   0   0    22855.50    21535.18   1034.18 o 
   8   0   0    18291.41    17688.05   1214.23 o 
  10   0   0     1682.25     1694.93    123.25 o 
  12   0   0     7832.63     7785.81    372.29 o 
  14   0   0    10596.77    10772.75    514.10 o 
  16   0   0     3756.80     4024.48    199.32 o 
  18   0   0     2330.23     2416.06    125.38 o 
  20   0   0     2274.07     2287.58     99.89 o 
  22   0   0       24.45       16.37     52.46 o 
  24   0   0      289.39      227.31     47.79 o 
  26   0   0       14.24       28.88     32.66 o 
  28   0   0       93.60       75.96     37.36 o 
  30   0   0      597.53      414.38     71.97 o 
  32   0   0        7.93       44.09     40.60 o 
  34   0   0     1376.29     1290.23    136.07 o 
  36   0   0      606.40      590.56     94.91 o 
  38   0   0       53.39       47.15     52.03 o 
   1   1   0     2650.61     2739.66     98.24 o 
   2   1   0     2755.63     2723.62    113.77 o 
   3   1   0    16964.44    17139.99    584.03 o 
   4   1   0     9449.07     9464.48    325.75 o 
   5   1   0     4939.75     5140.70    179.79 o 
   6   1   0      497.99      461.53     21.17 o 
   7   1   0     1783.05     1841.13     53.99 o 
   8   1   0     3930.71     3816.04    107.73 o 
   9   1   0      108.99       70.17      5.60 o 
  10   1   0     8658.83     8912.69    269.18 o 
  11   1   0     5036.47     5089.72    175.87 o 
  12   1   0        8.92       13.53      7.53 o 
  13   1   0        5.77       -0.80      6.73 o 
  14   1   0     4102.08     4129.05    166.67 o 
  15   1   0      723.78      757.93     40.64 o 
  16   1   0     8284.02     8119.97    277.94 o 
  17   1   0      772.63      740.80     32.49 o 
  18   1   0       55.30       35.96     10.37 o 
  19   1   0      571.84      597.86     29.54 o 
  20   1   0     3156.86     3156.52    103.94 o 
  21   1   0      121.70      113.99     17.65 o 
  22   1   0     4561.36     4560.60    189.21 o 
  23   1   0      673.15      641.46     37.83 o 
  24   1   0       31.66       24.23     17.82 o 
  25   1   0      326.57      328.17     34.14 o 
  26   1   0     3266.27     3212.48    173.11 o 
  27   1   0      233.78      263.49     39.83 o 
  28   1   0     1680.04     1890.46    115.53 o 
  29   1   0      632.20      785.32     67.88 o 
  30   1   0      513.66      534.12     78.01 o 
  31   1   0       26.79       51.71     40.03 o 
  32   1   0     1644.24     1817.54    160.82 o 
  33   1   0       46.72       71.51     47.19 o 
  34   1   0      449.81      282.51     63.89 o 
  35   1   0      129.80      134.29     54.20 o 
  36   1   0       71.77        6.91     43.66 o 
  37   1   0      179.87      110.18     55.95 o 
  38   1   0     1002.86     1152.41    129.34 o 
   0   2   0     1649.23     1672.34     96.14 o 
   1   2   0     3303.35     3290.28    122.95 o 
   2   2   0      270.59      254.37     20.04 o 
   3   2   0      582.51      677.03     34.17 o 
   4   2   0     2814.29     2890.28    105.61 o 
   5   2   0     5213.57     5377.32    169.49 o 
   6   2   0    11429.29    11820.35    403.76 o 
   7   2   0      108.36      179.36     13.10 o 
   8   2   0      408.25      417.94     21.21 o 
   9   2   0     1195.90     1236.83     45.92 o 
  10   2   0     3676.52     3786.65    122.73 o 
  11   2   0      615.55      581.00     26.40 o 
  12   2   0     4901.60     4963.43    157.97 o 
  13   2   0     1759.25     1774.98     50.08 o 
  14   2   0       73.85       83.69      8.64 o 
  15   2   0       50.32       51.98      9.52 o 
  16   2   0     2914.97     2945.87    105.37 o 
  17   2   0      678.31      682.76     62.79 o 
  18   2   0     1822.16     1847.29     84.06 o 
  19   2   0     1032.84     1117.40     57.23 o 
  20   2   0       20.17       13.43     13.38 o 
  21   2   0       81.51       96.48     22.63 o 
  22   2   0     3091.12     3187.76    138.10 o 
  23   2   0       47.60       42.85     16.63 o 
  24   2   0     2416.81     2510.55    124.79 o 
  25   2   0      267.07      240.48     37.80 o 
  26   2   0      467.04      420.02     45.24 o 
  27   2   0       21.48       -9.23     22.23 o 
  28   2   0      930.45      999.07     74.76 o 
  29   2   0      281.61      263.06     41.11 o 
  30   2   0     1542.10     1519.65    116.24 o 
  31   2   0        7.04       43.58     28.17 o 
  32   2   0      667.75      573.94     59.86 o 
  33   2   0        1.04      -22.18     28.74 o 
  34   2   0       53.30       50.03     32.41 o 
  35   2   0      251.73      222.92     48.61 o 
  36   2   0      888.78      897.13     79.12 o 
   1   3   0       82.94       85.89     38.78 o 
   2   3   0       52.51       63.84     18.41 o 
   3   3   0      686.17      689.83     47.23 o 
   4   3   0      825.77      807.06     55.89 o 
   5   3   0      142.16      127.57     21.76 o 
   6   3   0      558.66      524.88     49.59 o 
   7   3   0      592.71      593.74     42.25 o 
   8   3   0      825.28      798.71     50.02 o 
   9   3   0     2523.40     2470.71     81.93 o 
  10   3   0     2181.49     2238.77     75.08 o 
  11   3   0      354.00      388.52     28.87 o 
  12   3   0      724.84      761.99     44.36 o 
  13   3   0     1362.69     1418.38     99.61 o 
  14   3   0      998.98     1057.58     71.08 o 
  15   3   0      127.79      149.11     27.18 o 
  16   3   0     1137.86     1195.36     79.58 o 
  17   3   0      221.78      176.92     30.89 o 
  18   3   0       70.95       52.45     22.51 o 
  19   3   0      132.06      143.05     30.89 o 
  20   3   0     3105.88     2808.23    158.13 o 
  21   3   0     1488.48     1541.43    100.13 o 
  22   3   0     1176.33     1114.10     82.17 o 
  23   3   0       41.86       41.19     27.19 o 
  24   3   0      190.50      111.12     38.05 o 
  25   3   0      416.10      350.23     48.49 o 
  26   3   0     2695.35     2794.44    163.08 o 
  27   3   0     1204.56     1123.32    120.05 o 
  28   3   0      765.36      671.40     91.27 o 
  29   3   0      109.32       39.28     47.33 o 
  30   3   0        3.02       26.14     45.41 o 
  31   3   0       49.80       49.75     50.28 o 
  32   3   0      777.30      726.31    104.84 o 
   0   4   0     1496.05     1613.38    158.05 o 
   1   4   0      119.94       63.16     76.39 o 
   2   4   0      413.37      458.51     57.24 o 
   3   4   0      135.62      133.65     44.85 o 
   4   4   0      240.31      257.58     45.54 o 
   5   4   0      413.41      538.57     61.32 o 
   6   4   0     1351.72     1428.21    104.79 o 
   7   4   0      558.74      413.32     85.36 o 
   8   4   0       53.03       70.10     32.58 o 
   9   4   0      402.34      391.76     68.39 o 
  10   4   0      409.40      455.94     88.67 o 
  11   4   0     1291.59     1462.49    161.82 o 
  12   4   0      644.01      679.30    108.15 o 
  13   4   0      126.22      174.71     62.32 o 
  14   4   0        3.61      -21.37     37.50 o 
  15   4   0        3.57       24.68     45.90 o 
  16   4   0      168.18      130.20     60.54 o 
  17   4   0     1552.69     1476.53     90.32 o 
  18   4   0      651.65      661.12     53.10 o 
  19   4   0      304.24      306.75     68.23 o 
  20   4   0       16.58       -2.44     21.98 o 
  21   4   0       82.14      111.32     30.69 o 
  22   4   0      190.03      235.47     39.22 o 
  23   4   0     1572.34     1626.20    108.00 o 
  24   4   0       26.86       -0.36     28.17 o 
  25   4   0      506.24      522.67     97.88 o 
  26   4   0       69.04       75.10     35.13 o 
  27   4   0        3.93        9.51     39.35 o 
   1   5   0      192.28      199.85     50.80 o 
   2   5   0      485.06      358.37     71.97 o 
   3   5   0      423.50      549.08     71.89 o 
   4   5   0      382.45      316.37     58.55 o 
   5   5   0      521.08      429.81     66.54 o 
   6   5   0       17.73       56.83     37.60 o 
   7   5   0      499.11      546.36    108.76 o 
   8   5   0      114.48      113.14     65.70 o 
   9   5   0      439.88      418.41     98.40 o 
  10   5   0      568.19      436.61    103.03 o 
  11   5   0       23.50       14.96     54.49 o 
  12   5   0       50.14       22.12     58.72 o 
  13   5   0       33.88      128.88     73.54 o 
  14   5   0      116.63      135.72     72.19 o 
  15   5   0      861.42      754.20    130.73 o 
  16   5   0      211.19      145.58     74.11 o 
   6   0   1     2316.06     2451.25    120.21 o 
   8   0   1    10593.00    10973.12    537.44 o 
  10   0   1     8050.80     8120.78    405.43 o 
  12   0   1     2977.54     3120.01    122.13 o 
  14   0   1    13065.18    13284.10    501.32 o 
  16   0   1     3322.33     3434.87    179.38 o 
  18   0   1      798.28      740.28     50.75 o 
  20   0   1     6719.39     6774.31    257.31 o 
  22   0   1     4745.83     4465.13    331.83 o 
  24   0   1      426.49      354.80     57.62 o 
  26   0   1     9549.12     9276.23    615.56 o 
  28   0   1     2566.56     2848.44    214.14 o 
  30   0   1       14.50       46.62     38.53 o 
  32   0   1     2161.34     2238.73    191.10 o 
  34   0   1     1734.84     1870.82    172.08 o 
  36   0   1      179.48      124.82     59.40 o 
  38   0   1      694.96      831.62    116.27 o 
   0   1   1    13480.62    14010.79    715.48 o 
   1   1   1       23.14       14.83      5.19 o 
   2   1   1    10109.53    10472.62    357.43 o 
   3   1   1    15309.04    15838.01    625.75 o 
   4   1   1    20750.22    20181.37    904.93 o 
   5   1   1     6255.79     6426.22    228.66 o 
   6   1   1    14353.09    14984.13    470.01 o 
   7   1   1      283.71      331.44     14.28 o 
   8   1   1     1607.40     1659.75     54.03 o 
   9   1   1     2514.21     2643.97     82.75 o 
  10   1   1     2910.61     3132.72     93.02 o 
  11   1   1      880.94      929.48     34.98 o 
  12   1   1     9511.54     9712.44    284.82 o 
  13   1   1      643.62      688.98     28.38 o 
  14   1   1      971.86      869.82     39.37 o 
  15   1   1      686.26      660.45     30.37 o 
  16   1   1     2118.99     2071.60     67.82 o 
  17   1   1     2338.83     2432.82     76.77 o 
  18   1   1     6702.00     6800.15    204.15 o 
  19   1   1      131.10      128.49     15.13 o 
  20   1   1        6.64       10.37      9.67 o 
  21   1   1      429.78      405.06     24.82 o 
  22   1   1     1312.72     1284.03     49.17 o 
  23   1   1     1480.79     1582.32     58.02 o 
  24   1   1     2165.02     2121.05     94.36 o 
  25   1   1      249.55      285.32     38.31 o 
  26   1   1      555.39      465.73     56.29 o 
  27   1   1       57.26       82.09     28.25 o 
  28   1   1      719.69      673.49    103.17 o 
  29   1   1      363.61      357.88     69.28 o 
  30   1   1     1775.15     1529.66    103.39 o 
  31   1   1     1042.72     1060.92    114.96 o 
  32   1   1      405.57      487.82     75.43 o 
  33   1   1       11.10       12.25     39.00 o 
  34   1   1      336.46      256.94     65.28 o 
  35   1   1       34.26       -4.13     41.60 o 
  36   1   1     1151.23     1162.03    123.50 o 
  37   1   1      189.28      229.24     65.63 o 
  38   1   1       71.88      150.21     59.61 o 
   1   2   1      335.89      334.64     23.71 o 
   2   2   1     4788.58     4694.27    162.14 o 
   3   2   1     1988.31     1988.07     64.34 o 
   4   2   1     7227.18     7223.00    210.43 o 
   5   2   1     1108.76     1122.52     58.70 o 
   6   2   1     2835.14     3110.30    102.28 o 
   7   2   1      898.07      908.98     36.18 o 
   8   2   1     5554.67     5588.13    168.60 o 
   9   2   1     1814.66     1811.46     64.64 o 
  10   2   1     4247.71     4248.81    128.64 o 
  11   2   1     1115.13     1064.51     43.48 o 
  12   2   1      588.00      627.13     24.83 o 
  13   2   1      408.41      415.02     18.83 o 
  14   2   1     3413.56     3448.35    101.88 o 
  15   2   1     1266.39     1287.88     43.06 o 
  16   2   1     2565.49     2489.74    110.52 o 
  17   2   1      665.61      617.83     40.71 o 
  18   2   1     1040.19     1038.65     54.93 o 
  19   2   1      276.76      280.23     25.34 o 
  20   2   1     3015.41     2869.51    129.08 o 
  21   2   1      624.57      598.06     65.54 o 
  22   2   1     2764.57     2754.38    124.41 o 
  23   2   1      141.89      166.14     24.31 o 
  24   2   1       28.46       34.28     17.41 o 
  25   2   1      476.95      511.63     38.61 o 
  26   2   1     1155.43     1200.10     69.43 o 
  27   2   1      786.36      814.61     53.08 o 
  28   2   1      660.70      600.72     58.41 o 
  29   2   1      243.36      224.65     54.17 o 
  30   2   1      471.81      391.98     49.97 o 
  31   2   1      189.54      254.85     45.42 o 
  32   2   1     1260.43     1310.13     96.86 o 
  33   2   1       30.74        1.81     31.60 o 
  34   2   1      183.82      219.99     44.88 o 
  35   2   1      328.51      227.09     45.80 o 
  36   2   1       60.26       57.60     35.64 o 
   0   3   1     5064.77     5072.14    350.89 o 
   1   3   1     2116.39     2105.03    124.77 o 
   2   3   1     1551.41     1718.10    105.62 o 
   3   3   1       40.55       54.47     17.31 o 
   4   3   1      966.23      999.55     61.76 o 
   5   3   1     1237.17     1222.77     66.19 o 
   6   3   1     3382.57     3276.76    250.66 o 
   7   3   1     1782.79     1638.69    148.81 o 
   8   3   1     1675.79     1709.48     57.55 o 
   9   3   1       79.11       78.26     20.19 o 
  10   3   1     1938.21     1940.74     76.19 o 
  11   3   1      441.15      496.71     35.63 o 
  12   3   1     1814.30     1999.53     97.06 o 
  13   3   1     1817.02     1737.34     98.00 o 
  14   3   1     1021.31     1026.04     62.36 o 
  15   3   1      298.87      238.70     33.39 o 
  16   3   1      575.17      528.49     50.05 o 
  17   3   1      878.23      802.74     64.28 o 
  18   3   1     1293.69     1274.48     96.35 o 
  19   3   1      769.38      835.78     67.11 o 
  20   3   1      267.15      231.09     37.64 o 
  21   3   1       59.10       11.07     23.78 o 
  22   3   1      341.32      344.61     47.72 o 
  23   3   1      427.26      498.19     60.42 o 
  24   3   1      716.06      784.90    103.99 o 
  25   3   1      270.85      175.13    102.10 o 
  26   3   1       74.95       15.95     27.60 o 
  27   3   1       18.22       -7.49     28.99 o 
  28   3   1      183.87      214.36     44.48 o 
  29   3   1      175.30      108.70     39.32 o 
  30   3   1      341.16      402.95     79.49 o 
  31   3   1      124.42       71.54     55.38 o 
  32   3   1      101.11       42.91     54.42 o 
   1   4   1      115.04      113.14     34.51 o 
   2   4   1      471.51      436.73     56.39 o 
   3   4   1     1903.74     2128.87    128.45 o 
   4   4   1      309.03      413.11     89.14 o 
   5   4   1     1174.94     1082.79    121.26 o 
   6   4   1       45.44       30.68     27.07 o 
   7   4   1      177.71      212.76     68.00 o 
   8   4   1     1075.25      947.99    206.25 o 
   9   4   1     1809.40     2037.49    127.34 o 
  10   4   1       88.62      110.21     55.57 o 
  11   4   1       42.70       61.97     46.87 o 
  12   4   1      304.99      308.90     74.43 o 
  13   4   1      399.38      316.66     78.92 o 
  14   4   1      803.67      602.52    104.66 o 
  15   4   1      566.85      614.77     44.56 o 
  16   4   1      806.97      797.35     74.87 o 
  17   4   1      303.19      323.39     35.88 o 
  18   4   1      142.44      114.29     27.53 o 
  19   4   1       86.79       75.53     26.77 o 
  20   4   1      485.48      582.95     56.37 o 
  21   4   1      612.09      705.50     98.52 o 
  22   4   1      288.56      306.43     92.72 o 
  23   4   1      282.20      275.02     44.12 o 
  24   4   1       50.79       73.11     34.32 o 
  25   4   1      213.12      223.89     42.82 o 
  26   4   1      373.19      403.39     53.23 o 
   0   5   1      203.26      175.68     73.72 o 
   1   5   1      559.57      669.16     78.17 o 
   2   5   1       56.03        5.79     50.41 o 
   3   5   1       46.42       51.94     51.87 o 
   4   5   1      316.57      376.95     76.28 o 
   5   5   1      577.94      657.78     78.99 o 
   6   5   1      181.62      184.20     95.24 o 
   7   5   1      488.39      263.25     83.97 o 
   8   5   1       51.54      -18.16     55.13 o 
   9   5   1       88.64       25.25     58.69 o 
  10   5   1       74.27      -18.55     51.60 o 
  11   5   1      387.46      499.64    108.01 o 
  12   5   1      315.48      268.37     88.10 o 
  13   5   1      458.05      563.31    112.68 o 
  14   5   1       22.13       13.35     55.31 o 
  15   5   1       13.15        4.24     51.03 o 
  16   5   1      144.60      111.86     73.61 o 
   0   0   2    36301.75    35584.97   2396.38 o 
   2   0   2     5892.05     5981.88    247.26 o 
   4   0   2     8308.61     8785.92    585.57 o 
   6   0   2     3983.40     4055.04    190.41 o 
   8   0   2     1393.24     1447.41     75.33 o 
  10   0   2     4652.81     4787.01    243.22 o 
  12   0   2    12810.05    13211.23    522.09 o 
  14   0   2     4701.50     5040.94    188.57 o 
  16   0   2     5724.48     5864.86    234.46 o 
  18   0   2     8130.72     8075.09    321.25 o 
  20   0   2      815.75      869.86     48.97 o 
  22   0   2     5405.10     5132.47    371.51 o 
  24   0   2     1877.49     1734.49    156.62 o 
  26   0   2      914.33      889.70    100.93 o 
  28   0   2      634.75      620.33     85.54 o 
  30   0   2     3708.48     3609.19    286.07 o 
  32   0   2      458.12      410.15     76.17 o 
  34   0   2      728.46      817.76    108.40 o 
  36   0   2     1901.10     1883.17    180.80 o 
  38   0   2      252.33      121.30     65.06 o 
   1   1   2      285.55      319.02     17.52 o 
   2   1   2     4381.25     4275.97    140.28 o 
   3   1   2     1012.49     1007.33     39.70 o 
   4   1   2    12821.03    13009.40    443.17 o 
   5   1   2      136.03      136.85      9.26 o 
   6   1   2      360.65      376.34     15.64 o 
   7   1   2      454.43      469.15     17.17 o 
   8   1   2     3080.30     2883.66     79.79 o 
   9   1   2      609.40      614.00     21.31 o 
  10   1   2     7783.42     8170.06    242.16 o 
  11   1   2     2052.51     2122.73     68.50 o 
  12   1   2      357.74      350.87     25.79 o 
  13   1   2     1085.82     1131.59     43.29 o 
  14   1   2     4617.71     4599.09    160.37 o 
  15   1   2     1414.04     1458.64     58.16 o 
  16   1   2     5042.39     5206.05    180.30 o 
  17   1   2      202.14      190.38     14.75 o 
  18   1   2       22.53        2.68      7.64 o 
  19   1   2      667.73      709.21     38.64 o 
  20   1   2     6300.30     6228.14    202.32 o 
  21   1   2     1165.81     1213.03     50.01 o 
  22   1   2     2531.82     2469.83     84.38 o 
  23   1   2      191.84      220.11     21.92 o 
  24   1   2       67.07       79.83     18.81 o 
  25   1   2      243.46      269.16     89.40 o 
  26   1   2     3596.91     3372.83    193.60 o 
  27   1   2      138.82      135.44     68.70 o 
  28   1   2     1574.24     1603.88    167.79 o 
  29   1   2      219.25      218.84     39.76 o 
  30   1   2      335.40      336.46     63.85 o 
  31   1   2      187.01      146.54     50.60 o 
  32   1   2     1664.92     1530.22    148.89 o 
  33   1   2      468.38      378.24     74.29 o 
  34   1   2      786.51      811.03    106.20 o 
  35   1   2      129.99      129.38     55.59 o 
  36   1   2      120.13      138.78     59.37 o 
  37   1   2       16.00      -29.59     42.41 o 
  38   1   2      731.67      859.96    112.25 o 
   0   2   2    10906.90    11223.35    381.62 o 
   1   2   2     1125.50     1149.21     32.36 o 
   2   2   2      802.05      761.99     30.77 o 
   3   2   2       55.00       67.02      9.30 o 
   4   2   2     1338.37     1351.52     51.59 o 
   5   2   2      391.79      403.08     22.94 o 
   6   2   2    11472.37    11463.54    400.47 o 
   7   2   2      610.24      657.98     26.56 o 
   8   2   2     2043.00     2121.05     62.45 o 
   9   2   2     3197.60     3220.29     87.42 o 
  10   2   2     2835.69     3061.46     83.36 o 
  11   2   2      137.14      124.01     10.80 o 
  12   2   2     3278.22     3323.41     99.69 o 
  13   2   2      567.96      520.49     20.62 o 
  14   2   2     1972.88     2050.40     64.24 o 
  15   2   2      107.97      136.54     12.14 o 
  16   2   2     2058.80     1934.84     85.79 o 
  17   2   2     3482.99     3441.06    145.77 o 
  18   2   2     1667.92     1631.74     70.98 o 
  19   2   2      245.12      262.27     26.80 o 
  20   2   2      358.24      409.52     46.14 o 
  21   2   2       47.57       35.84     16.53 o 
  22   2   2      694.73      656.56     42.09 o 
  23   2   2      732.85      807.25     51.43 o 
  24   2   2     2241.11     2226.19    102.82 o 
  25   2   2      443.51      414.05     38.88 o 
  26   2   2      151.31      147.35     28.96 o 
  27   2   2        2.92        5.95     18.99 o 
  28   2   2      614.99      620.43     56.49 o 
  29   2   2      431.78      419.83     50.12 o 
  30   2   2      754.10      746.93     66.12 o 
  31   2   2      585.00      605.21    107.67 o 
  32   2   2      215.24      175.89     46.42 o 
  33   2   2       58.29       67.70     78.60 o 
  34   2   2      269.53      290.90     48.62 o 
  35   2   2      306.75      249.51     60.40 o 
  36   2   2      703.26      702.28     71.92 o 
   1   3   2      869.84      912.59     71.73 o 
   2   3   2     2848.73     2881.58    167.52 o 
   3   3   2      964.98      889.14     90.31 o 
   4   3   2     3358.83     3356.72    152.15 o 
   5   3   2      519.37      521.85     40.36 o 
   6   3   2      214.33      236.35     17.04 o 
   7   3   2      321.46      343.52     19.51 o 
   8   3   2     2125.71     2101.52     69.77 o 
   9   3   2     2695.95     2804.31    106.82 o 
  10   3   2     5153.49     5191.97    188.68 o 
  11   3   2      352.05      362.58     32.31 o 
  12   3   2      752.44      764.95     64.80 o 
  13   3   2     1330.87     1441.51     67.94 o 
  14   3   2      664.81      555.54     52.70 o 
  15   3   2      511.52      533.74     51.14 o 
  16   3   2     1545.44     1599.09     96.06 o 
  17   3   2      130.62      145.27     38.05 o 
  18   3   2      365.35      343.32     83.69 o 
  19   3   2      148.16      140.71     31.94 o 
  20   3   2      359.09      393.34     46.40 o 
  21   3   2     1008.37     1088.66     77.80 o 
  22   3   2      806.64      799.49     70.15 o 
  23   3   2      142.18      142.60     67.29 o 
  24   3   2       23.77       18.32     27.83 o 
  25   3   2      292.42      236.30     43.11 o 
  26   3   2      769.32      835.66    106.05 o 
  27   3   2      495.72      520.26     60.34 o 
  28   3   2      131.44      103.90     46.97 o 
  29   3   2       67.68       18.86     32.58 o 
  30   3   2       38.25       40.42     46.62 o 
  31   3   2       70.35      164.78     61.64 o 
  32   3   2      224.50      231.19     70.16 o 
   0   4   2     1949.35     1794.04    179.02 o 
   1   4   2     1566.71     1637.87    116.39 o 
   2   4   2       48.93       21.17     25.41 o 
   3   4   2       47.97       48.86     28.83 o 
   4   4   2      201.92      158.94     39.35 o 
   5   4   2     1863.24     1673.80    123.99 o 
   6   4   2     1261.63     1238.07     96.76 o 
   7   4   2     1785.71     1779.07    148.63 o 
   8   4   2      224.69      144.94     59.44 o 
   9   4   2      584.72      560.65     62.01 o 
  10   4   2      497.27      479.26     58.86 o 
  11   4   2     1040.76      852.27    121.05 o 
  12   4   2      508.09      597.25     99.46 o 
  13   4   2     1483.64     1652.73    171.40 o 
  14   4   2      219.45      202.08     24.17 o 
  15   4   2      381.33      321.29     33.56 o 
  16   4   2      431.64      373.69     39.25 o 
  17   4   2      225.53      203.44     31.93 o 
  18   4   2      287.83      365.60     45.78 o 
  19   4   2      644.75      619.42     58.56 o 
  20   4   2       16.27       43.37     27.79 o 
  21   4   2       35.67       58.96     29.51 o 
  22   4   2      188.39      182.66     39.93 o 
  23   4   2      261.86      224.21     43.27 o 
  24   4   2      144.10      118.44     38.69 o 
  25   4   2      179.08      147.14     40.94 o 
  26   4   2       24.81       38.33     33.97 o 
   1   5   2      163.89      173.21     77.88 o 
   2   5   2      119.44       89.13     41.32 o 
   3   5   2     1018.52      886.19     95.26 o 
   4   5   2       34.53       18.20     38.41 o 
   5   5   2      262.58      284.39     57.10 o 
   6   5   2      120.21      117.48     46.26 o 
   7   5   2      621.16      637.76     78.15 o 
   8   5   2       45.28       62.61     57.48 o 
   9   5   2      635.63      587.42    113.75 o 
  10   5   2       60.46        3.28     54.13 o 
  11   5   2      265.63      403.56     99.46 o 
  12   5   2      147.40       54.02     65.03 o 
  13   5   2       92.78       52.67     61.75 o 
  14   5   2      249.89      441.66    107.80 o 
  15   5   2      519.42      558.86    116.63 o 
   2   0   3    17974.57    17439.04    680.28 o 
   4   0   3    22337.88    22113.43   1051.59 o 
   6   0   3     1198.10     1124.86    109.29 o 
   8   0   3    13477.43    13211.62    633.70 o 
  10   0   3     8150.30     8199.87    417.86 o 
  12   0   3     3356.73     3688.83    147.55 o 
  14   0   3     4386.88     4454.19    174.29 o 
  16   0   3     6525.38     6646.06    260.32 o 
  18   0   3      149.02      148.40     27.72 o 
  20   0   3     1577.72     1574.56     77.68 o 
  22   0   3     2640.78     2702.73    182.58 o 
  24   0   3      833.18      805.30     92.13 o 
  26   0   3      577.85      604.62     80.73 o 
  28   0   3     1207.01     1274.53    128.56 o 
  30   0   3      168.91      216.59     59.19 o 
  32   0   3     1368.19     1536.56    140.56 o 
  34   0   3      234.27      190.03     65.31 o 
  36   0   3      358.73      472.50     87.32 o 
  38   0   3      981.56      947.25    131.48 o 
   0   1   3    11769.71    11748.40    447.26 o 
   1   1   3     2957.54     3029.31     85.17 o 
   2   1   3     2412.86     2527.86     73.38 o 
   3   1   3      372.31      355.17     17.81 o 
   4   1   3     3410.42     3515.94    109.70 o 
   5   1   3     1943.95     1930.77     64.75 o 
   6   1   3    13991.78    14325.52    400.64 o 
   7   1   3      804.22      797.73     32.70 o 
   8   1   3     2949.29     2957.52     80.29 o 
   9   1   3     2595.91     2592.00     70.55 o 
  10   1   3     3245.19     3373.60     99.70 o 
  11   1   3      598.68      607.36     23.71 o 
  12   1   3     6012.06     5919.77    167.89 o 
  13   1   3      906.98      903.93     30.90 o 
  14   1   3     2586.78     2542.57     79.20 o 
  15   1   3      557.50      494.29     26.54 o 
  16   1   3     1319.90     1238.34     54.17 o 
  17   1   3      160.91      188.36     14.68 o 
  18   1   3     4574.51     4640.20    132.22 o 
  19   1   3     1184.63     1121.60     39.88 o 
  20   1   3      264.33      295.07     21.27 o 
  21   1   3       70.36       40.09     14.05 o 
  22   1   3     1008.52     1027.82     51.88 o 
  23   1   3      316.11      356.18     33.04 o 
  24   1   3     2287.78     2344.48    127.38 o 
  25   1   3      130.07      121.19     29.36 o 
  26   1   3      406.86      486.65     55.09 o 
  27   1   3      240.72      234.14     74.07 o 
  28   1   3      733.37      672.30     65.58 o 
  29   1   3       55.95       45.55     40.03 o 
  30   1   3     1530.47     1525.59    142.77 o 
  31   1   3       41.85       82.26     47.90 o 
  32   1   3      275.79      175.18     61.18 o 
  33   1   3      117.07       60.61     49.18 o 
  34   1   3      615.39      665.16     95.30 o 
  35   1   3       80.39      102.31     56.87 o 
  36   1   3      616.15      697.14    100.82 o 
  37   1   3       32.71       64.49     52.21 o 
   1   2   3      298.80      309.16     18.20 o 
   2   2   3     3882.60     3898.89    115.54 o 
   3   2   3     4110.22     4067.19    115.04 o 
   4   2   3     1242.36     1182.51     45.62 o 
   5   2   3      782.06      773.32     28.12 o 
   6   2   3      185.89      202.30     13.08 o 
   7   2   3     1067.09     1118.52     40.41 o 
   8   2   3     5404.82     5443.46    148.99 o 
   9   2   3     2379.43     2380.30     69.81 o 
  10   2   3     2927.30     2953.83     97.30 o 
  11   2   3     1073.13     1039.71     44.93 o 
  12   2   3      492.45      511.87     28.58 o 
  13   2   3       45.31       54.45      9.53 o 
  14   2   3     3308.02     3239.07    107.89 o 
  15   2   3      434.43      435.76     23.61 o 
  16   2   3     2327.53     2429.57     97.52 o 
  17   2   3      778.93      734.67     44.47 o 
  18   2   3      211.18      183.38     29.94 o 
  19   2   3      634.29      554.81     39.63 o 
  20   2   3     2526.52     2634.40    112.54 o 
  21   2   3       46.20       55.28     18.08 o 
  22   2   3     2556.24     2538.72    116.67 o 
  23   2   3       27.03       43.36     27.34 o 
  24   2   3      195.95      174.04     27.33 o 
  25   2   3       31.18       13.46     18.37 o 
  26   2   3     2178.25     2211.46    104.32 o 
  27   2   3      254.57      238.89     41.06 o 
  28   2   3     1054.43     1115.04     82.53 o 
  29   2   3       62.57       55.43     30.47 o 
  30   2   3      103.68      135.77     38.14 o 
  31   2   3        0.99       13.08     29.93 o 
  32   2   3      837.97      872.60     77.78 o 
  33   2   3      217.82      263.70     48.47 o 
  34   2   3      294.41      180.19     44.44 o 
  35   2   3       14.13        5.34     35.24 o 
   0   3   3     1791.03     1908.49    185.86 o 
   1   3   3      600.90      541.41     56.13 o 
   2   3   3      622.98      630.07     85.11 o 
   3   3   3       17.36       28.61     20.85 o 
   4   3   3     1034.92     1090.75     44.62 o 
   5   3   3     1045.81     1029.08     68.06 o 
   6   3   3      489.43      466.63     26.67 o 
   7   3   3     1153.50     1160.15     52.69 o 
   8   3   3      115.23       84.62     20.65 o 
   9   3   3       92.32       90.29     15.62 o 
  10   3   3      843.79      797.65     41.40 o 
  11   3   3     1018.57     1008.25     59.18 o 
  12   3   3     2834.65     2799.48    128.35 o 
  13   3   3     1117.52     1197.64     61.01 o 
  14   3   3      724.74      668.79     46.30 o 
  15   3   3       33.42       29.34     21.61 o 
  16   3   3     1357.06     1384.74    103.01 o 
  17   3   3      600.45      577.78     53.71 o 
  18   3   3     2032.60     2235.76    124.25 o 
  19   3   3      490.86      425.01     49.20 o 
  20   3   3      166.19      149.04     87.52 o 
  21   3   3       51.85       43.21     27.27 o 
  22   3   3     1167.47     1218.54    103.97 o 
  23   3   3      677.06      709.14     58.01 o 
  24   3   3     1571.30     1599.47    101.82 o 
  25   3   3      787.25      842.98     73.94 o 
  26   3   3      255.08      298.23     48.25 o 
  27   3   3       85.51       51.85     34.25 o 
  28   3   3      918.47      953.63     82.02 o 
  29   3   3      249.96      299.58     68.95 o 
  30   3   3      704.55      692.23    100.85 o 
  31   3   3      212.76      119.98     59.61 o 
  32   3   3      188.39      217.48     68.59 o 
   1   4   3      204.30      242.87     45.07 o 
   2   4   3      448.81      426.90     56.88 o 
   3   4   3      584.51      574.77     66.02 o 
   4   4   3      652.24      593.64     65.65 o 
   5   4   3       11.72      -14.49     21.63 o 
   6   4   3       37.28       23.09     31.89 o 
   7   4   3      514.50      525.35     62.37 o 
   8   4   3      255.27      295.62    110.66 o 
   9   4   3      399.76      413.53     83.55 o 
  10   4   3      174.46      179.80     40.52 o 
  11   4   3      331.88      323.37     51.52 o 
  12   4   3        7.99       55.16     47.08 o 
  13   4   3     1991.41     1993.19    113.94 o 
  14   4   3      953.76      961.44    178.40 o 
  15   4   3      665.44      701.70     56.51 o 
  16   4   3      543.16      480.03     47.09 o 
  17   4   3      108.35      116.83     29.39 o 
  18   4   3      114.39      145.94     32.48 o 
  19   4   3      602.19      637.39    123.02 o 
  20   4   3      526.16      545.22     54.03 o 
  21   4   3     1189.09     1199.47     88.05 o 
  22   4   3      233.46      231.24     43.44 o 
  23   4   3      178.49      196.97     40.72 o 
  24   4   3        2.53       14.22     29.83 o 
  25   4   3      410.53      366.13     52.21 o 
  26   4   3      293.98      324.34     86.11 o 
   0   5   3      577.13      537.07    107.05 o 
   1   5   3      490.76      420.66     67.26 o 
   2   5   3      206.43      191.11     50.59 o 
   3   5   3       25.91       65.53     39.12 o 
   4   5   3      182.91      225.13     54.03 o 
   5   5   3      134.14      121.98     44.96 o 
   6   5   3      517.86      504.68     90.38 o 
   7   5   3      346.64      240.15     97.70 o 
   8   5   3      292.62      273.04     90.17 o 
   9   5   3        0.52      -52.49     50.93 o 
  10   5   3       10.28      -18.66     56.34 o 
  11   5   3      245.05      198.61     83.83 o 
  12   5   3      175.69      112.53     71.72 o 
  13   5   3      359.16      328.59     92.84 o 
  14   5   3      313.62      253.77     84.61 o 
   0   0   4    17626.03    18298.94   1229.08 o 
   2   0   4     3188.29     3218.94    155.83 o 
   4   0   4     2993.78     3105.04    126.02 o 
   6   0   4    11371.25    11134.44    449.87 o 
   8   0   4     7176.24     6988.56    353.17 o 
  10   0   4     4959.35     5328.19    189.26 o 
  12   0   4     5276.33     5211.94    177.46 o 
  14   0   4     2728.04     2829.68    117.41 o 
  16   0   4     1120.65     1027.10     47.41 o 
  18   0   4     5876.41     5865.86    176.32 o 
  20   0   4      914.19      943.14     61.43 o 
  22   0   4     1863.02     2007.91    130.11 o 
  24   0   4     2715.89     2743.39    222.86 o 
  26   0   4      749.94      693.05     85.58 o 
  28   0   4      130.67      104.09     46.33 o 
  30   0   4     2498.14     2423.45    193.34 o 
  32   0   4      128.66      143.98     56.37 o 
  34   0   4      645.39      704.45    100.43 o 
  36   0   4      649.65      699.35    105.06 o 
  38   0   4       42.77       30.38     51.71 o 
   1   1   4      860.14      917.12     32.33 o 
   2   1   4     8371.07     8242.93    236.17 o 
   3   1   4     2567.86     2541.97     85.50 o 
   4   1   4     8355.93     8398.90    269.13 o 
   5   1   4      303.13      318.73     15.55 o 
   6   1   4      148.47      164.03     11.32 o 
   7   1   4     1727.97     1867.41     52.73 o 
   8   1   4     4787.15     4657.77    124.24 o 
   9   1   4      545.13      550.35     25.88 o 
  10   1   4     4405.76     4344.36    137.72 o 
  11   1   4      836.21      809.98     29.81 o 
  12   1   4     1100.75     1134.84     38.23 o 
  13   1   4        5.54        3.99      5.92 o 
  14   1   4     4181.93     4162.22    119.09 o 
  15   1   4      491.73      504.32     21.09 o 
  16   1   4     4291.60     4163.38    138.20 o 
  17   1   4      266.62      277.33     23.10 o 
  18   1   4      257.65      269.06     27.14 o 
  19   1   4      351.94      354.43     23.13 o 
  20   1   4     4527.11     4676.27    148.25 o 
  21   1   4      224.01      260.09     23.56 o 
  22   1   4     1348.51     1382.41     66.28 o 
  23   1   4       18.53        4.36     17.70 o 
  24   1   4      196.34      156.94     32.82 o 
  25   1   4       54.97       52.14     26.28 o 
  26   1   4     2429.68     2355.97    137.56 o 
  27   1   4      212.21      163.44     37.21 o 
  28   1   4      674.46      677.49     86.29 o 
  29   1   4      133.98      122.97     50.53 o 
  30   1   4       11.53      -18.27     38.14 o 
  31   1   4        6.36       17.49     39.85 o 
  32   1   4     1519.43     1334.96    144.59 o 
  33   1   4       24.25       80.06     53.85 o 
  34   1   4      573.67      596.18     92.20 o 
  35   1   4       54.54      131.91     58.30 o 
  36   1   4      212.26      204.45     68.66 o 
  37   1   4      101.59      -16.81     50.85 o 
   0   2   4     4053.47     3951.05    162.86 o 
   1   2   4     1273.44     1263.08     44.00 o 
   2   2   4     1466.18     1435.88     47.72 o 
   3   2   4     1353.77     1388.69     47.40 o 
   4   2   4     1037.68     1055.11     38.66 o 
   5   2   4     1267.98     1345.05     47.80 o 
   6   2   4     4123.04     4002.46    114.44 o 
   7   2   4     1806.74     1890.36     62.97 o 
   8   2   4      809.49      744.55     40.17 o 
   9   2   4      511.90      579.28     29.26 o 
  10   2   4     2123.90     2130.23     84.47 o 
  11   2   4      211.00      206.95     19.27 o 
  12   2   4     2976.60     2808.38    109.30 o 
  13   2   4     1013.76     1004.34     41.82 o 
  14   2   4      593.75      637.06     28.52 o 
  15   2   4      151.94      149.80     17.40 o 
  16   2   4     2080.20     2020.27     81.60 o 
  17   2   4     1152.11     1131.89     47.81 o 
  18   2   4     1995.38     2046.57     95.23 o 
  19   2   4     1133.61     1157.52     62.60 o 
  20   2   4      404.02      446.42     35.36 o 
  21   2   4      162.21      148.84     24.24 o 
  22   2   4      834.04      841.53     53.98 o 
  23   2   4      818.98     1036.33     68.88 o 
  24   2   4     2675.96     2591.15    120.40 o 
  25   2   4      202.55      215.32     29.75 o 
  26   2   4       92.54       81.72     33.52 o 
  27   2   4       33.70       51.73     28.06 o 
  28   2   4      734.29      788.76     67.19 o 
  29   2   4      326.95      352.93     62.68 o 
  30   2   4     1361.40     1371.26    196.92 o 
  31   2   4      613.54      690.55     80.47 o 
  32   2   4       64.17       81.40     37.23 o 
  33   2   4       33.74       75.56     64.46 o 
  34   2   4      198.84      152.00     42.46 o 
  35   2   4      247.63      123.86     42.00 o 
   1   3   4      711.61      715.33     33.24 o 
   2   3   4     1352.05     1328.03     53.71 o 
   3   3   4     1370.24     1399.69     70.02 o 
   4   3   4     2133.54     2244.83     99.08 o 
   5   3   4      561.16      545.54     37.54 o 
   6   3   4      386.35      408.17     33.71 o 
   7   3   4      324.22      349.86     35.41 o 
   8   3   4     1267.56     1256.33     73.84 o 
   9   3   4     1434.19     1332.58     70.09 o 
  10   3   4     2114.42     2134.76     97.05 o 
  11   3   4        0.28       10.74     14.90 o 
  12   3   4      311.15      328.52     51.92 o 
  13   3   4      707.31      647.01     45.53 o 
  14   3   4     1943.11     1990.42     95.82 o 
  15   3   4      975.13     1021.88     77.20 o 
  16   3   4      328.76      350.16     49.22 o 
  17   3   4       45.38       29.21     13.35 o 
  18   3   4      100.09       98.68     17.61 o 
  19   3   4      284.02      344.68     55.60 o 
  20   3   4     1509.04     1585.36     79.13 o 
  21   3   4      759.02      790.36     49.22 o 
  22   3   4      381.63      436.09     38.15 o 
  23   3   4       65.67       42.36     30.97 o 
  24   3   4      100.96       57.72     32.04 o 
  25   3   4      121.36       42.93     31.97 o 
  26   3   4     1518.11     1564.32    155.63 o 
  27   3   4      182.91      206.72     45.17 o 
  28   3   4      402.98      410.83     58.23 o 
  29   3   4      159.29      178.45     62.36 o 
  30   3   4      186.72       94.59     56.91 o 
  31   3   4      141.99      268.16     70.98 o 
   0   4   4     1189.16     1113.17    132.90 o 
   1   4   4      537.44      545.54     69.94 o 
   2   4   4       34.03       17.39     28.05 o 
   3   4   4      120.69       76.15     32.73 o 
   4   4   4      355.13      295.62     49.66 o 
   5   4   4      464.10      519.08     82.07 o 
   6   4   4      728.19      696.37     71.92 o 
   7   4   4      809.19      953.19     95.62 o 
   8   4   4      232.40      264.09     48.61 o 
   9   4   4      371.60      350.21     54.17 o 
  10   4   4      194.72       50.94     67.72 o 
  11   4   4      643.30      592.95     41.17 o 
  12   4   4      549.80      586.69     87.14 o 
  13   4   4      970.69      928.62     67.02 o 
  14   4   4      322.84      246.51     35.26 o 
  15   4   4       96.06       63.17     26.09 o 
  16   4   4      250.82      315.33     41.53 o 
  17   4   4      258.74      298.29     41.41 o 
  18   4   4      111.17      121.00     43.86 o 
  19   4   4      475.05      408.13     49.98 o 
  20   4   4       75.04       22.12     27.90 o 
  21   4   4       95.27       79.03     32.77 o 
  22   4   4      300.27      308.66     50.30 o 
  23   4   4      750.78      807.07    152.58 o 
  24   4   4      178.56      186.90     80.23 o 
  25   4   4      587.27      592.27     66.54 o 
   1   5   4      244.44      152.03     47.19 o 
   2   5   4      178.37      180.44     52.29 o 
   3   5   4      970.27      945.00     95.75 o 
   4   5   4      366.96      430.44     68.82 o 
   5   5   4       89.46       65.00     45.94 o 
   6   5   4       71.17       98.94     43.09 o 
   7   5   4      396.70      419.41     68.63 o 
   8   5   4      118.85       78.20     42.27 o 
   9   5   4      803.04      882.97    136.32 o 
  10   5   4      126.83       97.15     68.84 o 
  11   5   4      214.94       85.65     69.27 o 
  12   5   4       17.82       13.43     58.15 o 
  13   5   4      114.05      -44.55     52.03 o 
   2   0   5     6126.94     6656.20    364.48 o 
   6   0   5     2758.24     2892.90    121.62 o 
   8   0   5     4810.00     4827.51    205.04 o 
  10   0   5     1277.76     1276.63     60.36 o 
  12   0   5      969.67      986.20     44.02 o 
  14   0   5     6571.51     6524.27    226.41 o 
  16   0   5     4316.89     4487.99    186.07 o 
  18   0   5     2419.26     2431.39     96.12 o 
  20   0   5     5884.21     6148.03    246.96 o 
  22   0   5     3301.84     3436.45    183.24 o 
  24   0   5      918.28      906.26     68.93 o 
  26   0   5     2971.00     3151.72    235.93 o 
  28   0   5     3480.75     3163.40    251.81 o 
  30   0   5       91.32       44.37     46.72 o 
  32   0   5     2064.95     2047.88    188.85 o 
  34   0   5     1491.01     1418.04    149.32 o 
  36   0   5        9.20       60.83     60.26 o 
   0   1   5     5780.61     5995.70    228.82 o 
   1   1   5      539.24      585.37     23.78 o 
   2   1   5     1050.39      952.09     33.88 o 
   3   1   5      706.89      755.35     31.38 o 
   4   1   5     1782.44     1802.03     60.31 o 
   5   1   5      171.79      183.77     13.32 o 
   6   1   5     7994.56     8066.79    206.33 o 
   7   1   5      143.69      201.30     12.71 o 
   8   1   5      473.64      434.83     20.16 o 
   9   1   5      886.78      859.23     32.12 o 
  10   1   5     1341.62     1285.98     43.81 o 
  11   1   5      503.69      510.95     23.19 o 
  12   1   5     6664.53     6748.84    208.89 o 
  13   1   5       99.55       96.68     10.97 o 
  14   1   5      182.06      196.81     19.53 o 
  15   1   5      246.72      244.73     17.86 o 
  16   1   5     1184.57     1090.96     45.34 o 
  17   1   5     1486.66     1382.98     54.06 o 
  18   1   5     3392.77     3343.31    127.21 o 
  19   1   5       94.24      111.15     16.79 o 
  20   1   5      523.36      516.44     32.34 o 
  21   1   5      643.10      616.39     41.65 o 
  22   1   5     1641.28     1615.92     79.28 o 
  23   1   5      910.62      836.07     67.99 o 
  24   1   5     2218.22     2425.90    136.02 o 
  25   1   5      524.07      517.36     88.67 o 
  26   1   5      575.72      543.86     58.80 o 
  27   1   5      122.74       55.95     39.78 o 
  28   1   5     1378.55     1292.19    129.95 o 
  29   1   5      365.58      278.45     64.85 o 
  30   1   5     1191.97     1454.05    129.41 o 
  31   1   5      777.39      894.47    101.96 o 
  32   1   5      337.67      238.07     66.35 o 
  33   1   5       54.47       29.95     45.80 o 
  34   1   5      447.95      509.79     85.61 o 
  35   1   5       57.35        1.21     48.22 o 
  36   1   5      686.57      798.68    108.33 o 
   1   2   5      358.99      355.00     19.16 o 
   2   2   5     4784.90     4827.69    140.27 o 
   3   2   5      457.84      527.51     24.11 o 
   4   2   5     4739.04     4774.20    153.86 o 
   5   2   5      233.44      276.98     18.30 o 
   6   2   5      430.90      452.02     24.50 o 
   7   2   5      956.13      935.82     39.23 o 
   8   2   5     3096.76     3048.31    102.69 o 
   9   2   5      549.02      602.32     27.41 o 
  10   2   5     4123.88     4070.73    147.07 o 
  11   2   5       23.74       19.76      9.28 o 
  12   2   5      119.41      117.88     16.63 o 
  13   2   5      607.46      557.54     29.38 o 
  14   2   5     1524.10     1574.79     83.03 o 
  15   2   5      579.09      597.69     35.19 o 
  16   2   5     2252.50     2132.45     85.06 o 
  17   2   5       66.58       81.10     16.05 o 
  18   2   5      132.45      155.29     23.72 o 
  19   2   5      839.43      875.56     52.63 o 
  20   2   5      800.93      855.99     53.12 o 
  21   2   5      429.87      499.19     40.54 o 
  22   2   5     1490.55     1487.92     74.05 o 
  23   2   5       26.36       36.85     19.78 o 
  24   2   5      181.54      199.99     30.28 o 
  25   2   5      199.05      174.46     38.67 o 
  26   2   5      432.17      478.07     51.94 o 
  27   2   5      682.27      603.91     62.69 o 
  28   2   5      537.42      545.12     59.40 o 
  29   2   5      180.18      171.22     47.06 o 
  30   2   5      166.48       88.43     66.31 o 
  31   2   5       10.68      -28.74     29.27 o 
  32   2   5      488.27      480.70     59.39 o 
  33   2   5      531.17      617.16     65.31 o 
  34   2   5       86.34       64.93     40.13 o 
   0   3   5     5525.71     5428.46    271.09 o 
   1   3   5      429.52      358.83     24.38 o 
   2   3   5     1235.36     1215.90     53.47 o 
   3   3   5      184.65      166.57     17.00 o 
   4   3   5      342.16      332.42     23.20 o 
   5   3   5      914.21      911.31     43.09 o 
   6   3   5     3388.76     3356.67    125.97 o 
   7   3   5     1034.29     1042.12     47.53 o 
   8   3   5     1372.60     1421.79     60.27 o 
   9   3   5       95.34      130.21     16.05 o 
  10   3   5      277.16      302.34     35.69 o 
  11   3   5      826.80      914.47     49.32 o 
  12   3   5     1672.33     1788.85     73.03 o 
  13   3   5      559.52      559.39     38.20 o 
  14   3   5      558.23      608.52     39.95 o 
  15   3   5       71.10       66.91     15.55 o 
  16   3   5       92.29       62.12     16.99 o 
  17   3   5      416.26      433.16     37.94 o 
  18   3   5     1044.43     1060.37     60.11 o 
  19   3   5      493.15      524.16     43.67 o 
  20   3   5      244.58      288.80     30.67 o 
  21   3   5       42.75       33.63     24.91 o 
  22   3   5        1.75      -10.45     18.21 o 
  23   3   5      627.94      627.57     71.50 o 
  24   3   5      360.49      322.30     49.15 o 
  25   3   5      526.57      476.38     83.39 o 
  26   3   5       55.45       14.26     30.81 o 
  27   3   5       58.00       22.45     33.06 o 
  28   3   5      186.49      265.85     50.98 o 
  29   3   5      358.43      382.05     81.62 o 
  30   3   5       24.89       -5.09     46.79 o 
   1   4   5     1055.17      986.52     88.27 o 
   2   4   5      508.10      558.81    136.66 o 
   3   4   5     2615.60     2690.14    168.18 o 
   4   4   5      551.19      706.49     82.42 o 
   5   4   5     1106.14     1038.34    108.78 o 
   6   4   5      101.86      114.01     35.90 o 
   7   4   5      221.18      250.64     48.23 o 
   8   4   5      382.64      351.25     54.33 o 
   9   4   5     1258.54     1326.52     71.69 o 
  10   4   5      375.04      357.68     33.67 o 
  11   4   5      532.22      543.36     48.83 o 
  12   4   5       46.37       45.12     21.37 o 
  13   4   5      115.46       95.35     28.33 o 
  14   4   5      387.47      347.47     50.52 o 
  15   4   5      551.40      655.83     80.72 o 
  16   4   5      466.19      457.41     51.03 o 
  17   4   5      256.55      203.58     44.89 o 
  18   4   5       61.33       70.38     31.26 o 
  19   4   5       17.51      -15.43     32.42 o 
  20   4   5      183.39      164.07     39.78 o 
  21   4   5      103.99       72.58     34.60 o 
  22   4   5      304.52      291.67     69.94 o 
  23   4   5      105.51      107.61     39.71 o 
  24   4   5       17.13      -13.90     32.00 o 
   0   5   5       22.27       12.61     49.89 o 
   1   5   5      452.95      382.86     67.02 o 
   2   5   5       25.49       38.32     41.67 o 
   3   5   5      171.32      137.64     48.95 o 
   4   5   5      158.44      129.23     46.89 o 
   5   5   5      212.40      160.76     59.65 o 
   6   5   5       30.81       25.95     38.53 o 
   7   5   5      319.30      343.13    140.83 o 
   8   5   5      106.19      114.27     66.42 o 
   9   5   5       69.40      100.03     72.15 o 
  10   5   5       44.92      100.28     70.87 o 
  11   5   5      317.78      379.31     98.29 o 
   0   0   6    15843.00    15281.84   1020.57 o 
   2   0   6     7116.15     7401.75    340.37 o 
   4   0   6     2637.37     2609.68    133.69 o 
   6   0   6     7355.42     7286.39    274.73 o 
   8   0   6     3960.06     3811.08    157.22 o 
  10   0   6     1804.18     1941.26     77.28 o 
  12   0   6     4212.89     4052.18    172.18 o 
  14   0   6     1583.35     1634.93     75.76 o 
  16   0   6     2068.07     2177.06     90.11 o 
  18   0   6     2417.93     2553.26    126.62 o 
  20   0   6      686.06      735.15    130.27 o 
  22   0   6      655.39      549.84     54.84 o 
  24   0   6     2613.07     2731.64    176.94 o 
  26   0   6       49.94      -57.91     33.12 o 
  28   0   6      758.19      830.94    111.04 o 
  30   0   6      880.88      971.93    119.05 o 
  32   0   6       40.05       45.12     52.21 o 
  34   0   6      351.24      315.77     80.52 o 
  36   0   6     1335.04     1401.06    160.97 o 
   1   1   6     1510.20     1616.65     52.99 o 
   2   1   6     4780.55     4522.90    122.62 o 
   3   1   6     2105.25     2131.73     60.58 o 
   4   1   6     4255.16     4203.71    126.29 o 
   5   1   6     1849.26     1828.19     59.81 o 
   6   1   6      455.11      504.64     33.69 o 
   7   1   6      100.10      124.68     11.92 o 
   8   1   6     1819.41     1750.05     57.92 o 
   9   1   6      296.94      305.09     18.52 o 
  10   1   6     3853.68     3743.76    108.68 o 
  11   1   6      631.95      618.00     26.61 o 
  12   1   6      405.59      430.35     22.07 o 
  13   1   6     1191.12     1229.11     45.25 o 
  14   1   6     4828.95     4747.18    170.21 o 
  15   1   6      846.75      828.87     38.62 o 
  16   1   6     1891.92     1959.10     76.63 o 
  17   1   6      300.75      299.19     24.98 o 
  18   1   6      258.74      276.58     24.94 o 
  19   1   6      258.46      255.54     24.47 o 
  20   1   6     3909.25     3791.47    142.61 o 
  21   1   6      280.73      225.57     25.18 o 
  22   1   6      884.13      865.98     72.01 o 
  23   1   6      148.56      106.01     29.77 o 
  24   1   6        0.50      -14.48     22.31 o 
  25   1   6      396.08      368.94     69.41 o 
  26   1   6     1694.10     1546.67    151.00 o 
  27   1   6      233.99      334.15     67.16 o 
  28   1   6      733.87      751.70     99.25 o 
  29   1   6       40.71       -6.48     39.03 o 
  30   1   6       78.86       35.65     46.01 o 
  31   1   6       39.79       53.88     50.68 o 
  32   1   6      999.15     1021.61    117.84 o 
  33   1   6      136.40      159.44     61.40 o 
  34   1   6      586.11      628.95     99.11 o 
  35   1   6       64.69       70.08     57.80 o 
   0   2   6     3666.47     3583.09    210.46 o 
   1   2   6     1335.45     1343.15     53.77 o 
   2   2   6      880.34      907.90     72.69 o 
   3   2   6       18.79       20.05      9.08 o 
   4   2   6     1376.28     1382.49     51.49 o 
   5   2   6      307.46      291.61     21.22 o 
   6   2   6     4180.70     4061.83    136.11 o 
   7   2   6     1059.45     1050.43     41.53 o 
   8   2   6     1355.57     1350.80     56.81 o 
   9   2   6      176.76      170.89     16.66 o 
  10   2   6     2224.37     2178.82     75.86 o 
  11   2   6      467.69      474.53     27.80 o 
  12   2   6     2407.81     2473.42     85.90 o 
  13   2   6      818.15      871.26     61.86 o 
  14   2   6     1054.75     1087.31     65.03 o 
  15   2   6       97.37       84.35     17.01 o 
  16   2   6     1091.93     1143.44     52.04 o 
  17   2   6      352.97      355.03     30.12 o 
  18   2   6     1286.73     1286.25     63.36 o 
  19   2   6      444.07      461.09     38.40 o 
  20   2   6      461.31      438.19     39.23 o 
  21   2   6      110.34      117.35     24.68 o 
  22   2   6      849.56      832.20     74.26 o 
  23   2   6      272.34      264.71     33.54 o 
  24   2   6     1706.43     1784.44     88.05 o 
  25   2   6      488.18      518.54     44.78 o 
  26   2   6      103.46       79.53     32.23 o 
  27   2   6      117.35       57.53     31.40 o 
  28   2   6      285.37      241.78     43.43 o 
  29   2   6      162.84      168.69     41.50 o 
  30   2   6     1212.27     1152.31     89.78 o 
  31   2   6       27.41       27.69     52.23 o 
  32   2   6      183.10      105.71     39.12 o 
  33   2   6       14.63       72.18     49.98 o 
   1   3   6      311.88      328.45     30.89 o 
   2   3   6      654.81      643.91     36.41 o 
   3   3   6     2085.24     2039.39     81.80 o 
   4   3   6      530.34      569.62     33.78 o 
   5   3   6      206.05      211.43     24.00 o 
   6   3   6        5.14        5.54     12.81 o 
   7   3   6      426.19      372.21     29.52 o 
   8   3   6     2064.73     2059.24     82.84 o 
   9   3   6      982.75      892.65     46.54 o 
  10   3   6      668.22      664.14     40.43 o 
  11   3   6      337.85      316.80     27.91 o 
  12   3   6       72.93       57.85     24.85 o 
  13   3   6      160.47      138.61     19.75 o 
  14   3   6      949.49     1000.17     49.31 o 
  15   3   6      720.76      752.57     45.19 o 
  16   3   6      853.48      947.80     62.43 o 
  17   3   6      165.10      170.37     25.26 o 
  18   3   6      181.70      228.83     28.13 o 
  19   3   6      203.82      224.48     28.97 o 
  20   3   6     1398.95     1465.95     77.11 o 
  21   3   6      402.80      404.76     38.06 o 
  22   3   6      568.42      679.55     48.32 o 
  23   3   6       24.13       31.32     21.91 o 
  24   3   6       29.00       12.19     29.41 o 
  25   3   6      103.86      130.88     39.63 o 
  26   3   6     1435.21     1582.34    193.48 o 
  27   3   6      288.75      250.91     48.13 o 
  28   3   6      361.69      351.42     76.32 o 
  29   3   6      203.99      151.03     61.79 o 
   0   4   6     1060.66      820.11    115.56 o 
   1   4   6       43.76       42.18     30.88 o 
   2   4   6       57.23       36.37     30.45 o 
   3   4   6       12.85       13.17     30.52 o 
   4   4   6      293.62      218.26     52.08 o 
   5   4   6      261.99      321.39     54.50 o 
   6   4   6      323.75      345.28     31.50 o 
   7   4   6      499.10      491.22     39.49 o 
   8   4   6      100.01       95.22     23.22 o 
   9   4   6      238.43      297.70     47.85 o 
  10   4   6      298.26      283.20     33.56 o 
  11   4   6      556.56      608.09     48.34 o 
  12   4   6      260.65      282.16     95.60 o 
  13   4   6      307.01      228.31     40.03 o 
  14   4   6      127.35       66.57     30.24 o 
  15   4   6      155.06      152.42     37.04 o 
  16   4   6      341.51      361.04    102.53 o 
  17   4   6      533.35      564.00     60.25 o 
  18   4   6      297.53      313.38     47.36 o 
  19   4   6      529.07      506.82     60.17 o 
  20   4   6       28.57       21.07     35.56 o 
  21   4   6       41.74       61.99     34.88 o 
  22   4   6      130.51      140.80     66.20 o 
   1   5   6       84.71       81.58     45.63 o 
   2   5   6      129.18      124.40     47.46 o 
   3   5   6      731.82      636.54     84.60 o 
   4   5   6      321.32      277.66     97.76 o 
   5   5   6       35.15       54.58     42.80 o 
   6   5   6       16.37       -3.87     37.04 o 
   7   5   6      244.31      140.67     51.14 o 
   8   5   6       32.37       49.02     42.05 o 
   2   0   7     7903.02     7803.30    411.30 o 
   4   0   7     4790.82     4236.67    192.03 o 
   6   0   7      167.46      156.53     27.12 o 
   8   0   7     4101.79     3846.78    172.15 o 
  10   0   7     9308.25     9259.05    380.98 o 
  12   0   7     1388.80     1421.00     59.92 o 
  14   0   7     1334.90     1308.23     68.80 o 
  16   0   7     6297.97     6453.20    249.62 o 
  18   0   7     1123.04     1018.63     57.37 o 
  20   0   7      579.83      503.39     88.00 o 
  22   0   7     1423.21     1370.93     89.58 o 
  24   0   7        6.19        2.78     24.30 o 
  26   0   7     1350.94     1084.75    118.94 o 
  28   0   7      833.94      871.50    104.27 o 
  30   0   7       50.86       70.37     49.39 o 
  32   0   7      651.18      572.15     95.01 o 
  34   0   7      105.32       16.20     55.70 o 
   0   1   7     7338.86     7179.48    245.73 o 
   1   1   7      698.08      680.18     25.82 o 
   2   1   7     1851.62     1868.60     59.62 o 
   3   1   7      177.45      177.55     13.78 o 
   4   1   7     1867.90     1854.76     62.55 o 
   5   1   7     1207.92     1217.43     53.12 o 
   6   1   7     6156.00     6058.33    213.85 o 
   7   1   7     2056.25     2098.86     85.02 o 
   8   1   7     1508.65     1530.75     59.88 o 
   9   1   7      449.10      463.26     25.10 o 
  10   1   7     1687.56     1663.85     58.23 o 
  11   1   7      187.15      203.11     22.94 o 
  12   1   7     4811.94     4885.61    157.87 o 
  13   1   7     1471.87     1485.99     57.33 o 
  14   1   7      185.67      200.39     30.26 o 
  15   1   7      510.44      496.41     40.89 o 
  16   1   7      952.13      868.06     42.51 o 
  17   1   7      386.35      385.10     32.77 o 
  18   1   7     1703.27     1731.01     76.29 o 
  19   1   7       15.10       25.71     20.17 o 
  20   1   7      249.82      256.10     26.54 o 
  21   1   7      471.55      466.10     33.81 o 
  22   1   7      420.30      492.84     40.85 o 
  23   1   7       20.94       43.00     27.01 o 
  24   1   7     1454.99     1502.73    136.25 o 
  25   1   7      135.38      116.95     48.25 o 
  26   1   7      164.94      186.18     58.26 o 
  27   1   7       25.20       30.10     21.72 o 
  28   1   7      604.49      613.05     65.56 o 
  29   1   7       47.21       38.82     46.55 o 
  30   1   7      328.77      306.55     75.07 o 
  31   1   7      165.40      186.18     65.10 o 
  32   1   7      288.82      250.39     72.65 o 
  33   1   7       16.84       72.08     58.40 o 
  34   1   7      299.15      296.72     80.20 o 
   1   2   7      824.74      867.95     43.56 o 
   2   2   7      713.67      659.68     40.82 o 
   3   2   7     1343.65     1348.39     59.41 o 
   4   2   7     1811.44     1747.39     66.80 o 
   5   2   7      554.26      557.35     34.88 o 
   6   2   7      102.84      121.32     17.75 o 
   7   2   7      109.22      115.69     22.29 o 
   8   2   7     1070.98     1112.22     64.49 o 
   9   2   7      936.61      952.37     43.53 o 
  10   2   7     1377.92     1272.61     47.16 o 
  11   2   7     1088.31     1073.72     52.74 o 
  12   2   7      277.74      277.41     27.83 o 
  13   2   7      597.27      595.79     43.66 o 
  14   2   7     2309.64     2289.47    115.01 o 
  15   2   7      519.26      491.24     89.72 o 
  16   2   7     1690.40     1714.42     74.74 o 
  17   2   7       46.62       49.50     16.67 o 
  18   2   7      882.82      940.45     51.06 o 
  19   2   7       93.22       94.00     19.35 o 
  20   2   7     2382.77     2482.69    116.04 o 
  21   2   7      467.11      499.75     41.89 o 
  22   2   7     1586.35     1480.46     82.55 o 
  23   2   7       18.64      -11.36     19.94 o 
  24   2   7      152.91      143.34     29.90 o 
  25   2   7        3.02        7.73     27.67 o 
  26   2   7     1034.92      912.95     80.33 o 
  27   2   7      182.63      237.87     54.63 o 
  28   2   7      785.17      773.20     73.19 o 
  29   2   7       57.33       42.78     33.38 o 
  30   2   7      203.63      177.37     45.06 o 
  31   2   7       10.19       19.73     34.19 o 
  32   2   7     1032.73     1087.02     91.49 o 
   0   3   7      792.88      828.70     62.92 o 
   1   3   7      310.77      340.04     27.31 o 
   2   3   7      334.91      333.94     27.57 o 
   3   3   7      354.88      356.74     27.78 o 
   4   3   7      261.15      272.49     25.79 o 
   5   3   7      509.67      556.04     35.35 o 
   6   3   7     1757.33     1752.59     74.52 o 
   7   3   7      529.09      555.87     35.54 o 
   8   3   7       45.92       74.03     17.35 o 
   9   3   7      111.57      123.54     34.64 o 
  10   3   7      740.90      739.73     44.11 o 
  11   3   7      560.19      564.83     37.58 o 
  12   3   7      647.30      623.49     43.98 o 
  13   3   7      143.68      165.95     23.02 o 
  14   3   7       21.98       17.50     14.57 o 
  15   3   7      121.95      117.21     21.77 o 
  16   3   7      734.24      832.88     47.45 o 
  17   3   7      654.10      708.01     49.49 o 
  18   3   7     1174.67     1271.53     75.44 o 
  19   3   7      527.15      502.40     42.60 o 
  20   3   7       18.19       14.29     25.02 o 
  21   3   7       61.51       70.82     25.00 o 
  22   3   7      571.60      545.89     49.03 o 
  23   3   7      669.78      666.38     52.22 o 
  24   3   7      324.32      256.86     35.47 o 
  25   3   7      257.78      313.67     55.29 o 
  26   3   7       96.27       82.33     41.60 o 
  27   3   7       15.68       -0.96     45.90 o 
  28   3   7      230.07      237.96     69.44 o 
   1   4   7      193.73       91.91     38.34 o 
   2   4   7      282.67      283.45     27.93 o 
   3   4   7      350.17      340.53     32.57 o 
   4   4   7      182.89      129.98     24.37 o 
   5   4   7      206.58      232.65     30.17 o 
   6   4   7      130.74      112.14     24.97 o 
   7   4   7      318.97      334.19     36.47 o 
   8   4   7      526.49      499.39     44.56 o 
   9   4   7      330.60      329.16     73.47 o 
  10   4   7      460.86      543.18     48.19 o 
  11   4   7        8.78      -26.37     20.99 o 
  12   4   7        3.22       10.87     23.46 o 
  13   4   7      320.36      265.89     43.34 o 
  14   4   7      191.11      165.88     38.57 o 
  15   4   7      548.81      458.86     55.68 o 
  16   4   7      178.27      164.83     39.47 o 
  17   4   7       45.62       49.46     32.75 o 
  18   4   7        0.97        3.01     45.07 o 
  19   4   7      411.27      399.16     54.77 o 
  20   4   7      147.69      145.69     42.23 o 
  21   4   7      452.61      387.32     58.54 o 
   0   0   8     3103.81     2888.15    255.38 o 
   2   0   8      240.25      219.52     23.96 o 
   4   0   8      915.89      907.02     39.57 o 
   6   0   8     3290.97     3398.48    130.69 o 
   8   0   8      291.05      274.76     24.07 o 
  10   0   8     4438.08     4387.19    182.99 o 
  12   0   8     1377.53     1362.50     70.41 o 
  14   0   8      240.20      248.64     36.84 o 
  16   0   8     6653.86     6624.17    275.08 o 
  18   0   8     2269.26     2337.00    111.20 o 
  20   0   8      459.61      509.42     56.22 o 
  22   0   8     1218.75     1211.33    143.00 o 
  24   0   8     2793.57     2057.39    201.64 o 
  26   0   8      263.52      205.52     60.51 o 
  28   0   8      664.83      634.75     94.69 o 
  30   0   8     1840.95     1987.84    182.19 o 
   1   1   8      202.35      186.34     16.53 o 
   2   1   8     2553.91     2436.39     77.51 o 
   3   1   8      146.79      146.43     15.40 o 
   4   1   8     1221.38     1207.10     47.84 o 
   5   1   8      739.66      741.08     36.64 o 
   6   1   8      113.16      115.20     15.06 o 
   7   1   8       48.05       42.24     15.59 o 
   8   1   8     1643.12     1532.54     62.65 o 
   9   1   8      333.36      361.85     24.40 o 
  10   1   8     1888.39     1894.56     70.28 o 
  11   1   8      234.14      237.64     20.64 o 
  12   1   8      264.14      250.16     21.68 o 
  13   1   8     1833.42     1827.29     69.88 o 
  14   1   8     2496.51     2431.19     84.01 o 
  15   1   8      336.78      346.97     26.00 o 
  16   1   8     2406.40     2387.81     97.98 o 
  17   1   8      136.47      166.82     25.84 o 
  18   1   8       47.25       38.40     16.41 o 
  19   1   8     1069.63     1059.13     61.41 o 
  20   1   8     1850.89     1949.62     72.65 o 
  21   1   8      786.76      776.65     43.20 o 
  22   1   8     1744.90     1797.56     94.62 o 
  23   1   8       18.26       19.99     25.13 o 
  24   1   8       68.20       75.26     40.19 o 
  25   1   8      135.27      132.17     35.44 o 
  26   1   8     1401.02     1519.60    116.29 o 
  27   1   8      596.40      628.97     65.33 o 
  28   1   8      633.28      633.81     67.77 o 
  29   1   8       37.79       20.19     51.14 o 
  30   1   8       28.47       18.91     49.36 o 
  31   1   8       96.19       98.72     58.30 o 
  32   1   8     1048.15      852.66    121.65 o 
  33   1   8      216.60      167.27     68.48 o 
   0   2   8     4838.84     5074.90    258.57 o 
   1   2   8      191.64      211.87     22.87 o 
   2   2   8     1144.32     1103.59     50.80 o 
   3   2   8      131.77      132.73     24.38 o 
   4   2   8     1196.90     1187.99     55.12 o 
   5   2   8      310.41      320.59     49.97 o 
   6   2   8     4254.34     4071.30    133.38 o 
   7   2   8       41.23       39.86     13.10 o 
   8   2   8     1271.75     1255.08     55.15 o 
   9   2   8       23.25       42.15     13.43 o 
  10   2   8     1086.55     1087.85     46.88 o 
  11   2   8     1009.59      963.00     44.81 o 
  12   2   8     1926.75     1917.82     99.69 o 
  13   2   8       36.07       23.24     18.31 o 
  14   2   8      485.25      488.34     43.72 o 
  15   2   8      311.98      326.55     39.85 o 
  16   2   8       78.12      103.62     25.41 o 
  17   2   8      230.94      180.98     36.28 o 
  18   2   8      422.43      484.59     36.45 o 
  19   2   8      461.81      496.69     41.63 o 
  20   2   8       67.30       62.59     23.69 o 
  21   2   8        7.68       26.45     21.26 o 
  22   2   8      316.04      340.21     42.00 o 
  23   2   8      289.53      258.88     35.80 o 
  24   2   8      327.36      387.06     43.10 o 
  25   2   8      434.97      381.64     53.62 o 
  26   2   8       20.40       24.78     35.79 o 
  27   2   8      108.98      123.76     39.78 o 
  28   2   8       66.73       62.88     36.00 o 
  29   2   8       92.92       44.53     36.75 o 
  30   2   8      326.61      262.25     56.45 o 
  31   2   8      114.76      107.47     43.41 o 
   1   3   8      115.12      105.68     19.73 o 
   2   3   8      454.95      492.27     34.80 o 
   3   3   8      999.92      976.66     55.21 o 
   4   3   8     2303.72     2358.77     96.58 o 
   5   3   8      100.54       95.03     33.12 o 
   6   3   8      466.40      469.64     54.01 o 
   7   3   8      344.91      356.38     41.14 o 
   8   3   8      720.42      737.13     50.01 o 
   9   3   8      561.23      585.31     39.23 o 
  10   3   8     1757.53     1782.52     78.83 o 
  11   3   8      379.55      387.87     32.94 o 
  12   3   8      289.00      267.42     28.74 o 
  13   3   8        8.09       29.33     17.66 o 
  14   3   8      228.02      244.04     35.49 o 
  15   3   8      462.50      443.07     39.47 o 
  16   3   8      744.24      739.97     65.80 o 
  17   3   8      198.79      180.18     30.13 o 
  18   3   8      257.14      243.64     53.30 o 
  19   3   8      185.68      158.57     29.82 o 
  20   3   8      666.32      630.73     50.80 o 
  21   3   8       88.68       79.72     26.69 o 
  22   3   8       80.67       95.33     32.47 o 
  23   3   8       37.15       37.54     26.30 o 
  24   3   8       30.59       70.30     28.53 o 
  25   3   8       65.49       75.79     30.27 o 
  26   3   8      330.43      316.94     60.02 o 
   0   4   8      545.34      455.77     51.71 o 
   1   4   8      655.39      696.29     40.39 o 
   2   4   8      231.49      232.37     23.81 o 
   3   4   8      144.39      137.49     19.47 o 
   4   4   8      357.27      328.04     44.46 o 
   5   4   8      789.59      749.72     56.56 o 
   6   4   8      356.15      434.39     43.81 o 
   7   4   8     1257.77     1288.27     78.90 o 
   8   4   8       38.37       11.77     23.47 o 
   9   4   8       49.03       72.00     26.98 o 
  10   4   8      115.94      104.69     30.66 o 
  11   4   8      254.31      260.51     51.02 o 
  12   4   8      384.60      435.13     47.73 o 
  13   4   8      522.31      486.02     50.04 o 
  14   4   8        3.83      -25.47     27.50 o 
  15   4   8      114.93      105.69     38.86 o 
  16   4   8      161.36       64.77     34.25 o 
  17   4   8       86.27       73.01     37.38 o 
  18   4   8      237.97      287.49     51.45 o 
  19   4   8      205.73      249.82     49.80 o 
   2   0   9     1354.75     1366.09     64.38 o 
   4   0   9     4647.05     4495.37    177.27 o 
   6   0   9      181.92      227.76     25.85 o 
   8   0   9     2691.58     2473.77    132.71 o 
  10   0   9     3459.24     3165.85    139.11 o 
  12   0   9      484.84      488.13     40.53 o 
  14   0   9     1171.93     1224.95     67.16 o 
  16   0   9     1494.62     1642.27     78.61 o 
  18   0   9      257.24      278.67     43.98 o 
  20   0   9     2650.49     2901.50    162.51 o 
  22   0   9      479.78      542.30     61.15 o 
  24   0   9      371.76      297.17     48.70 o 
  26   0   9     1094.80      774.42    109.26 o 
   0   1   9     2500.63     2383.82    117.20 o 
   1   1   9      788.06      789.83     34.21 o 
   2   1   9      908.70      930.19     39.00 o 
   3   1   9       83.82       77.00     13.70 o 
   4   1   9     1782.16     1735.13     61.59 o 
   5   1   9      352.54      344.70     23.85 o 
   6   1   9     2582.80     2578.77     88.97 o 
   7   1   9      684.15      667.80     36.10 o 
   8   1   9      438.51      468.02     29.59 o 
   9   1   9      344.95      330.80     26.12 o 
  10   1   9     1681.36     1743.26     67.76 o 
  11   1   9       51.31       37.81     11.96 o 
  12   1   9     2578.70     2582.95     82.85 o 
  13   1   9      276.24      295.63     22.15 o 
  14   1   9       19.07       11.00     11.82 o 
  15   1   9       96.13      117.92     19.48 o 
  16   1   9      702.80      720.85     41.45 o 
  17   1   9       27.27       18.65     14.95 o 
  18   1   9     1259.96     1233.52     57.02 o 
  19   1   9       10.04        2.74     15.67 o 
  20   1   9      116.45      152.58     28.13 o 
  21   1   9      273.05      203.02     55.93 o 
  22   1   9      645.78      683.96     56.35 o 
  23   1   9      180.74      139.05     31.83 o 
  24   1   9      999.76      959.05     85.08 o 
  25   1   9      153.68      120.18     38.33 o 
  26   1   9       56.43       61.00     35.49 o 
  27   1   9       35.44       55.53     35.21 o 
  28   1   9      246.55      133.59     43.92 o 
  29   1   9       87.23      128.63     63.82 o 
  30   1   9      587.28      550.81    102.99 o 
  31   1   9      102.45       43.52     56.77 o 
   1   2   9     1183.77     1146.56     55.17 o 
   2   2   9     1518.58     1485.61     70.43 o 
   3   2   9      122.96      132.52     18.35 o 
   4   2   9     1009.16     1002.32     48.37 o 
   5   2   9      121.24      155.84     20.01 o 
   6   2   9      311.06      299.53     25.01 o 
   7   2   9      135.97      155.58     19.75 o 
   8   2   9      983.23     1052.81     47.33 o 
   9   2   9      555.15      634.38     35.85 o 
  10   2   9      616.23      609.25     35.30 o 
  11   2   9      230.24      196.32     21.78 o 
  12   2   9      474.67      471.73     35.42 o 
  13   2   9      313.71      346.15     39.60 o 
  14   2   9     1408.06     1411.28    125.76 o 
  15   2   9      501.34      530.85     61.16 o 
  16   2   9     1551.61     1606.57     87.07 o 
  17   2   9        2.68       -2.07     20.23 o 
  18   2   9       79.85       71.79     25.15 o 
  19   2   9      278.16      158.65     76.22 o 
  20   2   9      785.54      736.94     63.43 o 
  21   2   9      276.48      264.18     36.84 o 
  22   2   9     1039.29     1044.65     69.30 o 
  23   2   9       42.30        3.90     37.61 o 
  24   2   9       77.57       73.38     36.27 o 
  25   2   9      421.35      488.13     60.08 o 
  26   2   9      930.92      864.65     76.33 o 
  27   2   9      247.56      318.83     75.87 o 
  28   2   9      256.59      267.20     64.67 o 
  29   2   9      114.18      119.66     82.46 o 
   0   3   9     1661.33     1719.38    109.40 o 
   1   3   9      814.31      801.14     47.79 o 
   2   3   9      860.66      848.45     54.42 o 
   3   3   9       11.64      -20.94     15.24 o 
   4   3   9      585.95      605.96     46.62 o 
   5   3   9      165.98      110.89     22.73 o 
   6   3   9     1214.45     1258.23     86.50 o 
   7   3   9      671.10      662.59     53.04 o 
   8   3   9      339.71      334.32     32.56 o 
   9   3   9      119.36      125.00     22.98 o 
  10   3   9      524.63      558.25     68.11 o 
  11   3   9      311.05      343.50     58.60 o 
  12   3   9      677.41      660.36     45.46 o 
  13   3   9      261.30      187.58     27.50 o 
  14   3   9      132.25      142.94     27.51 o 
  15   3   9        2.22       14.71     19.66 o 
  16   3   9      559.47      634.15     45.74 o 
  17   3   9      284.83      309.46     37.81 o 
  18   3   9      472.95      447.60     43.72 o 
  19   3   9      289.82      292.60     38.17 o 
  20   3   9       39.05       27.34     25.39 o 
  21   3   9       12.76       40.06     26.82 o 
  22   3   9      224.76      305.16     39.71 o 
  23   3   9      239.23      307.46     40.71 o 
  24   3   9      203.84      151.55     45.53 o 
   1   4   9      107.98       72.85     30.89 o 
   2   4   9      244.88      266.38     31.25 o 
   3   4   9      950.19      952.66     58.75 o 
   4   4   9       24.82       31.55     18.91 o 
   5   4   9       78.28       84.39     21.18 o 
   6   4   9       80.92       61.79     21.02 o 
   7   4   9      155.65      169.71     25.49 o 
   8   4   9      238.65      203.29     25.50 o 
   9   4   9      238.54      213.20     25.33 o 
  10   4   9      239.22      228.98     25.21 o 
  11   4   9      278.24      252.12     25.52 o 
  12   4   9        7.94       36.26     27.98 o 
  13   4   9      235.06      218.01     48.31 o 
  14   4   9      192.67      238.05     73.02 o 
  15   4   9      346.27      299.94     53.13 o 
  16   4   9      109.01      104.16     39.46 o 
   0   0  10     3407.23     3391.53    269.90 o 
   2   0  10     2406.69     2451.30    141.04 o 
   4   0  10      582.31      531.97     53.68 o 
   6   0  10     7246.19     7134.90    367.20 o 
   8   0  10      393.83      446.81     37.96 o 
  10   0  10      426.87      427.08     38.48 o 
  12   0  10     1903.38     1918.57     95.10 o 
  14   0  10      736.72      800.72     53.93 o 
  16   0  10      182.72      168.61     35.12 o 
  18   0  10     1125.23     1104.16    134.86 o 
  20   0  10      131.18      188.96     59.54 o 
  22   0  10       59.56      107.23     52.46 o 
  24   0  10      150.23       88.78     50.32 o 
  26   0  10      203.27      354.41     77.96 o 
   1   1  10      258.86      235.45     21.13 o 
   2   1  10     1400.28     1488.85     54.59 o 
   3   1  10      469.76      521.63     30.42 o 
   4   1  10     2691.52     2565.97     87.98 o 
   5   1  10     1032.29      988.19     42.69 o 
   6   1  10       30.67       23.86     12.32 o 
   7   1  10      111.98      102.47     17.56 o 
   8   1  10      770.78      742.41     39.51 o 
   9   1  10      553.48      613.38     45.81 o 
  10   1  10     2726.64     2809.42    103.26 o 
  11   1  10      412.97      423.01     31.98 o 
  12   1  10       48.95       50.66     14.35 o 
  13   1  10      104.11       96.73     16.55 o 
  14   1  10      756.81      725.97     47.85 o 
  15   1  10       32.30       39.32     16.58 o 
  16   1  10     1523.16     1463.44     63.58 o 
  17   1  10      290.72      279.24     32.07 o 
  18   1  10      193.10      186.38     28.04 o 
  19   1  10       63.05       72.21     22.76 o 
  20   1  10      820.64      896.50     60.23 o 
  21   1  10       12.82        6.58     24.23 o 
  22   1  10      979.14     1161.56     75.53 o 
  23   1  10       60.90       31.92     35.40 o 
  24   1  10       45.38       48.31     35.51 o 
  25   1  10       83.33       94.06     39.41 o 
  26   1  10      553.59      677.32     75.70 o 
  27   1  10       80.46       76.41     40.07 o 
  28   1  10      284.48      302.31     54.03 o 
  29   1  10       31.28      -30.63     47.15 o 
  30   1  10       98.03       65.49     60.22 o 
   0   2  10     2683.22     2869.69    131.37 o 
   1   2  10     1000.77     1019.76     45.14 o 
   2   2  10      230.57      224.12     21.87 o 
   3   2  10       10.92      -11.99     12.10 o 
   4   2  10      544.66      562.62     35.90 o 
   5   2  10      187.41      219.75     23.98 o 
   6   2  10      915.33      960.61     51.11 o 
   7   2  10     1019.99     1091.77     51.02 o 
   8   2  10      114.08      122.88     19.64 o 
   9   2  10       81.31       57.52     22.79 o 
  10   2  10      696.22      681.67     39.04 o 
  11   2  10      253.53      270.29     26.37 o 
  12   2  10     1188.80     1200.29     61.65 o 
  13   2  10      230.70      243.76     29.89 o 
  14   2  10       20.40       15.60     23.01 o 
  15   2  10      120.44       86.38     28.20 o 
  16   2  10      728.05      733.10     57.85 o 
  17   2  10       34.95        3.24     23.07 o 
  18   2  10      655.38      703.75     57.22 o 
  19   2  10      202.70      186.98     35.06 o 
  20   2  10       61.15       44.85     24.14 o 
  21   2  10      152.69      228.76     46.20 o 
  22   2  10      583.27      667.18     80.54 o 
  23   2  10       63.24      116.81     56.77 o 
  24   2  10      391.85      195.26     68.48 o 
  25   2  10      149.63      193.89     37.00 o 
  26   2  10      110.30      102.29     34.53 o 
  27   2  10        8.85       16.17     30.49 o 
   1   3  10      114.00      121.40     26.43 o 
   2   3  10       75.06      104.62     23.32 o 
   3   3  10      390.48      408.42     35.46 o 
   4   3  10      115.10      119.91     24.02 o 
   5   3  10      158.58      121.42     25.00 o 
   6   3  10      115.04      126.11     22.30 o 
   7   3  10      291.69      318.06     34.77 o 
   8   3  10      205.53      223.95     26.38 o 
   9   3  10      163.12      175.64     27.86 o 
  10   3  10      137.48       86.97     23.61 o 
  11   3  10       46.00       36.40     20.78 o 
  12   3  10       70.26       78.77     23.61 o 
  13   3  10       41.99       55.12     22.41 o 
  14   3  10      504.43      520.68     42.98 o 
  15   3  10      544.55      552.44     48.04 o 
  16   3  10      474.19      569.58     74.93 o 
  17   3  10       29.69       30.09     23.21 o 
  18   3  10      414.49      402.54     44.24 o 
  19   3  10       96.07       50.76     28.07 o 
  20   3  10      571.11      564.98     50.84 o 
  21   3  10      159.76      128.96     33.15 o 
  22   3  10      348.38      374.96     46.76 o 
   0   4  10      418.77      385.12     50.78 o 
   1   4  10       18.66       25.53     21.27 o 
   2   4  10       33.27       46.47     22.53 o 
   3   4  10      111.26       78.96     24.41 o 
   4   4  10      165.45      115.10     40.79 o 
   5   4  10      163.80      166.82     27.83 o 
   6   4  10      305.49      249.58     32.12 o 
   7   4  10       13.58       27.21     21.99 o 
   8   4  10        2.52        4.51     21.37 o 
   9   4  10       32.81       29.02     22.33 o 
  10   4  10      143.19       95.76     28.36 o 
  11   4  10      280.13      248.32     40.65 o 
  12   4  10      242.51      250.61     52.35 o 
   2   0  11      702.12      794.54     70.03 o 
   4   0  11      291.75      315.01     45.58 o 
   6   0  11      737.22      797.26     69.57 o 
   8   0  11     3652.10     3556.25    210.39 o 
  10   0  11      337.12      359.81     50.17 o 
  12   0  11      332.65      339.45     65.19 o 
  14   0  11     1135.37      986.06     81.05 o 
  16   0  11     1192.41     1126.33     86.67 o 
  18   0  11      161.66      130.34     53.31 o 
  20   0  11     1725.01     1667.19    159.86 o 
  22   0  11     1158.67     1337.84    156.66 o 
  24   0  11       22.05       -7.94     47.68 o 
  26   0  11      840.44     1049.14    131.41 o 
   0   1  11     1994.35     1859.52    120.44 o 
   1   1  11      125.56      150.13     18.89 o 
   2   1  11      374.30      338.66     40.69 o 
   3   1  11      183.57      172.60     19.47 o 
   4   1  11      893.97      827.22     40.75 o 
   5   1  11      261.34      223.49     22.45 o 
   6   1  11     1284.39     1293.33     52.99 o 
   7   1  11      283.68      275.79     24.45 o 
   8   1  11      409.17      403.93     32.13 o 
   9   1  11      166.00      143.58     21.74 o 
  10   1  11      859.49      836.53     45.63 o 
  11   1  11       24.81        9.33     15.15 o 
  12   1  11     1067.57     1107.60     55.12 o 
  13   1  11       90.42       79.75     26.30 o 
  14   1  11      204.94      203.92     28.13 o 
  15   1  11      179.60      192.13     29.27 o 
  16   1  11      504.71      420.26     38.39 o 
  17   1  11      290.05      298.71     34.84 o 
  18   1  11      668.29      632.16     51.84 o 
  19   1  11      184.63      155.46     29.22 o 
  20   1  11      105.30      138.43     32.63 o 
  21   1  11       60.51       59.41     30.36 o 
  22   1  11      273.58      323.34     44.78 o 
  23   1  11       46.38       25.10     55.77 o 
  24   1  11      656.26      637.07     74.65 o 
  25   1  11      214.50      197.10     49.66 o 
  26   1  11        6.02       49.31     39.23 o 
  27   1  11       10.03       -9.76     34.64 o 
  28   1  11       17.37      115.15     45.31 o 
   1   2  11       61.20       56.13     16.65 o 
   2   2  11      500.81      497.15     32.58 o 
   3   2  11      407.21      389.16     29.82 o 
   4   2  11      745.16      698.24     54.22 o 
   5   2  11       62.86       66.08     17.53 o 
   6   2  11       31.70       23.95     14.65 o 
   7   2  11      120.37      122.12     19.74 o 
   8   2  11      471.87      471.71     32.17 o 
   9   2  11      346.51      326.61     34.90 o 
  10   2  11      644.79      633.32     36.46 o 
  11   2  11      230.45      285.27     37.06 o 
  12   2  11      124.93      125.45     22.76 o 
  13   2  11      500.88      463.36     36.80 o 
  14   2  11     1040.51     1036.77     62.85 o 
  15   2  11       23.53       15.87     19.64 o 
  16   2  11      209.62      286.01     36.68 o 
  17   2  11      105.06      104.70     27.80 o 
  18   2  11       33.06       23.95     28.54 o 
  19   2  11      190.54      276.11     36.33 o 
  20   2  11      628.12      646.98     52.09 o 
  21   2  11      279.14      276.47     42.45 o 
  22   2  11      208.94      172.54     38.34 o 
  23   2  11       35.89       47.84     40.88 o 
  24   2  11       30.98       35.35     37.70 o 
  25   2  11       48.85       76.81     40.51 o 
   0   3  11      901.80      972.26     78.54 o 
   1   3  11       94.93       92.46     26.54 o 
   2   3  11      650.88      621.41     55.99 o 
   3   3  11       34.30       15.71     18.67 o 
   4   3  11      388.14      461.13     36.74 o 
   5   3  11      180.42      204.92     27.49 o 
   6   3  11      633.55      627.60     41.97 o 
   7   3  11       98.79       83.97     22.22 o 
   8   3  11      380.42      425.30     39.60 o 
   9   3  11       11.72        1.70     21.07 o 
  10   3  11       77.12       71.98     25.03 o 
  11   3  11      174.98      147.84     29.52 o 
  12   3  11      427.94      466.48     42.28 o 
  13   3  11      183.76      211.62     32.65 o 
  14   3  11      250.96      256.00     33.89 o 
  15   3  11       13.00        1.57     21.83 o 
  16   3  11      110.72      142.80     29.53 o 
  17   3  11      162.03      169.74     32.42 o 
  18   3  11      352.91      300.09     42.47 o 
  19   3  11      255.66      199.63     43.61 o 
   1   4  11      295.09      257.84     34.04 o 
   2   4  11      254.28      304.54     41.75 o 
   3   4  11      734.75      724.69     51.03 o 
   4   4  11      146.21      172.46     30.37 o 
   5   4  11      178.31      205.44     32.75 o 
   6   4  11       17.18       25.14     24.56 o 
   0   0  12      562.77      484.75     83.87 o 
   2   0  12      157.33      150.08     36.59 o 
   4   0  12      186.55      199.68     41.08 o 
   6   0  12     1258.41     1213.33     91.86 o 
   8   0  12       22.30       19.03     23.61 o 
  10   0  12      604.62      598.84     63.95 o 
  12   0  12      512.40      619.78     78.95 o 
  14   0  12      112.61       97.78     34.90 o 
  16   0  12     1046.66      965.16     84.80 o 
  18   0  12      871.57     1020.47    131.91 o 
  20   0  12       16.64       78.60     57.80 o 
  22   0  12      315.53      359.22     88.32 o 
  24   0  12      956.51     1222.21    146.08 o 
  26   0  12       77.38       65.53     60.86 o 
   1   1  12      162.15      167.84     21.15 o 
   2   1  12      401.69      395.32     29.90 o 
   3   1  12      108.96      119.57     19.26 o 
   4   1  12      846.12      846.63     41.37 o 
   5   1  12       38.67       25.08     15.18 o 
   6   1  12       16.74       18.22     14.95 o 
   7   1  12       47.10       35.06     16.00 o 
   8   1  12      510.39      537.34     39.58 o 
   9   1  12      167.96      155.56     23.80 o 
  10   1  12      903.65      941.73     56.59 o 
  11   1  12      226.39      211.62     30.76 o 
  12   1  12      322.92      317.78     35.48 o 
  13   1  12      280.73      259.26     33.23 o 
  14   1  12      631.54      484.77     74.33 o 
  15   1  12        1.33       13.33     24.50 o 
  16   1  12      398.10      440.14     87.90 o 
  17   1  12       32.21       10.45     25.59 o 
  18   1  12       35.40       43.84     24.35 o 
  19   1  12       87.18       80.59     25.81 o 
  20   1  12      566.01      531.36     56.94 o 
  21   1  12      149.32      152.83     37.95 o 
  22   1  12      655.20      786.52     67.41 o 
  23   1  12       14.35       21.07     29.18 o 
  24   1  12       51.05       15.72     38.84 o 
  25   1  12      117.66       90.32     45.74 o 
   0   2  12     2332.31     2332.58    120.52 o 
   1   2  12       58.29       63.33     18.56 o 
   2   2  12      315.03      374.32     30.66 o 
   3   2  12       46.86       41.50     18.06 o 
   4   2  12      286.22      296.51     28.22 o 
   5   2  12       21.23        8.36     16.39 o 
   6   2  12      952.45      905.06     47.22 o 
   7   2  12      292.47      269.47     27.01 o 
   8   2  12      365.33      351.71     30.21 o 
   9   2  12        5.67        8.39     17.02 o 
  10   2  12       20.47       19.22     16.90 o 
  11   2  12      137.49      109.17     26.86 o 
  12   2  12      945.51     1008.48     67.58 o 
  13   2  12       75.90       87.85     23.54 o 
  14   2  12      231.58      245.75     30.61 o 
  15   2  12      343.86      335.13     35.49 o 
  16   2  12       14.80        4.81     20.80 o 
  17   2  12      127.08      126.74     27.13 o 
  18   2  12      462.01      440.27     45.62 o 
  19   2  12      138.78      140.61     31.57 o 
  20   2  12      166.92      188.95     34.95 o 
  21   2  12       32.16       11.77     40.90 o 
  22   2  12       92.17       61.25     55.34 o 
   1   3  12       75.67       54.77     20.16 o 
   2   3  12      438.57      406.94     35.07 o 
   3   3  12      506.47      490.23     36.51 o 
   4   3  12      571.94      648.21     42.20 o 
   5   3  12      397.13      360.74     32.76 o 
   6   3  12       29.39       46.96     20.25 o 
   7   3  12      173.42      174.65     31.52 o 
   8   3  12      358.18      335.66     38.84 o 
   9   3  12      153.49      171.42     31.68 o 
  10   3  12      365.88      388.47     41.20 o 
  11   3  12       74.57      100.84     28.29 o 
  12   3  12      120.72       93.82     28.07 o 
  13   3  12       28.64       20.54     25.06 o 
  14   3  12      148.10      111.33     29.89 o 
  15   3  12      216.22      211.02     39.57 o 
  16   3  12      512.16      516.34     48.96 o 
   2   0  13     1181.90     1179.07     92.93 o 
   4   0  13     1990.22     2074.14    134.47 o 
   6   0  13      318.52      273.38     48.25 o 
   8   0  13      844.63      876.30     78.50 o 
  10   0  13     1801.85     2000.67    128.15 o 
  12   0  13      141.47      151.01     40.37 o 
  14   0  13      350.47      338.00     53.75 o 
  16   0  13      165.53      178.70     61.93 o 
  18   0  13      573.66      490.91    101.64 o 
  20   0  13      131.81      198.64     74.79 o 
  22   0  13      136.53       53.60     61.25 o 
   0   1  13     1089.33     1052.37     71.84 o 
   1   1  13      331.38      299.40     28.02 o 
   2   1  13      249.12      276.11     27.05 o 
   3   1  13       42.58       10.78     16.14 o 
   4   1  13      396.67      388.86     34.06 o 
   5   1  13      107.37       85.50     21.61 o 
   6   1  13      561.33      626.56     48.37 o 
   7   1  13      451.41      439.76     36.25 o 
   8   1  13      225.33      281.36     31.26 o 
   9   1  13       95.40      107.52     23.08 o 
  10   1  13      107.88      125.02     24.25 o 
  11   1  13       10.07       25.77     21.97 o 
  12   1  13      796.08      904.57     64.17 o 
  13   1  13      255.20      213.01     40.16 o 
  14   1  13      161.27      181.87     36.86 o 
  15   1  13      276.51      229.32     41.20 o 
  16   1  13      161.86      133.36     41.37 o 
  17   1  13        6.76       31.73     30.50 o 
  18   1  13      364.75      419.40     51.98 o 
  19   1  13       10.99       10.09     35.48 o 
  20   1  13       84.88       75.03     44.62 o 
  21   1  13      175.33      159.17     52.60 o 
  22   1  13      126.48       88.69     36.68 o 
   1   2  13      208.67      201.57     26.37 o 
   2   2  13      211.78      200.78     26.49 o 
   3   2  13      251.08      294.97     29.51 o 
   4   2  13      202.51      207.84     25.84 o 
   5   2  13      141.20      132.48     23.44 o 
   6   2  13       64.88       60.58     20.42 o 
   7   2  13       12.97        1.01     16.67 o 
   8   2  13      516.84      557.73     48.71 o 
   9   2  13      441.14      465.72     35.81 o 
  10   2  13       79.11       89.53     24.97 o 
  11   2  13       35.05       37.82     22.92 o 
  12   2  13       13.24       26.71     22.43 o 
  13   2  13       23.15       27.02     22.45 o 
  14   2  13      541.73      557.50     50.50 o 
  15   2  13       24.18       16.96     22.84 o 
  16   2  13      299.56      369.24     39.11 o 
  17   2  13       30.42       13.52     23.79 o 
  18   2  13       94.49       72.36     27.10 o 
  19   2  13       42.90       50.65     25.89 o 
   0   3  13       47.36       46.16     30.30 o 
   1   3  13       76.81       81.34     22.71 o 
   2   3  13       41.56        5.10     19.92 o 
   3   3  13       37.39       20.45     20.31 o 
   4   3  13       53.53       27.51     21.37 o 
   5   3  13       40.25       65.39     23.25 o 
   6   3  13      155.10      178.74     27.47 o 
   7   3  13       42.10       33.92     23.40 o 
   8   3  13       14.58       25.91     23.61 o 
   9   3  13       10.72       59.07     24.78 o 
  10   3  13      240.34      231.65     32.83 o 
   0   0  14      401.58      630.80     98.36 o 
   2   0  14      446.63      525.88     67.64 o 
   4   0  14      279.17      269.59     50.16 o 
   6   0  14      663.96      783.12     81.06 o 
   8   0  14      239.22      274.92     52.26 o 
  10   0  14      121.73      119.31     42.62 o 
  12   0  14      666.96      725.53     77.77 o 
  14   0  14      238.45      242.49     63.43 o 
  16   0  14      509.95      430.55     98.65 o 
  18   0  14      472.56      248.86     85.65 o 
  20   0  14      158.00      220.19     77.60 o 
   1   1  14        0.18       22.11     22.53 o 
   2   1  14      548.58      571.89     60.05 o 
   3   1  14      258.36      292.20     38.19 o 
   4   1  14      419.03      466.29     49.92 o 
   5   1  14      197.82      178.85     27.79 o 
   6   1  14       44.05       47.83     22.12 o 
   7   1  14        2.83        8.61     20.21 o 
   8   1  14      591.29      612.70     68.26 o 
   9   1  14       84.77      107.12     25.74 o 
  10   1  14      427.95      428.40     60.18 o 
  11   1  14       87.83       64.74     23.46 o 
  12   1  14        6.82      -18.39     23.00 o 
  13   1  14      388.83      383.13     51.51 o 
  14   1  14      364.58      427.83    118.74 o 
  15   1  14        5.46       40.89     31.58 o 
  16   1  14      234.20      245.62     46.26 o 
  17   1  14       50.48       31.00     32.04 o 
  18   1  14       49.16      114.00     47.78 o 
  19   1  14       29.87       57.85     41.16 o 
   0   2  14      530.61      531.10     78.66 o 
   1   2  14      182.21      183.56     27.67 o 
   2   2  14       71.78       62.67     26.60 o 
   3   2  14       16.35        4.62     19.15 o 
   4   2  14      160.56      120.40     24.56 o 
   5   2  14       22.31       28.30     20.26 o 
   6   2  14      237.54      267.40     30.09 o 
   7   2  14      132.88      156.43     28.66 o 
   8   2  14       88.31       59.44     24.63 o 
   9   2  14       63.34       67.43     24.82 o 
  10   2  14      184.93      182.72     31.52 o 
  11   2  14       45.03        9.40     22.81 o 
  12   2  14      214.51      154.71     30.66 o 
  13   2  14      122.09      105.39     28.02 o 
  14   2  14       37.77        2.48     23.58 o 
   2   0  15       28.18       -7.76     30.63 o 
   4   0  15       63.77       61.29     48.65 o 
   6   0  15       75.69       57.05     37.73 o 
   8   0  15      294.49      308.91     68.96 o 
  10   0  15      368.18      418.33     82.80 o 
  12   0  15      225.58      177.88     50.23 o 
  14   0  15      190.96      173.66     54.52 o 
   0   1  15      579.83      732.77    120.19 o 
   1   1  15      104.90      132.78     31.48 o 
   2   1  15        6.81        7.37     24.14 o 
   3   1  15        1.72      -29.30     21.64 o 
   4   1  15       89.70       73.18     27.85 o 
   5   1  15       30.16       50.10     26.94 o 
   6   1  15      292.05      360.31     43.13 o 
   7   1  15       72.98       61.00     27.48 o 
   8   1  15        9.02       -6.29     24.36 o 
   9   1  15       81.84       62.63     29.87 o 
  10   1  15      176.50      235.39     37.31 o 
  11   1  15       22.15      -10.48     24.28 o 
  12   1  15      247.87      321.29     49.51 o 
  13   1  15       17.39        4.05     30.94 o 
  14   1  15       56.42       59.19     34.92 o 
   1   2  15        9.58       23.75     21.36 o 
   2   2  15      380.35      353.15     35.95 o 
   3   2  15        3.35       -4.81     20.63 o 
   4   2  15      474.86      538.70     41.35 o 
   5   2  15       28.00       13.43     22.36 o 
   6   2  15       10.01        5.80     21.58 o 
   0   0  16      555.35      566.38    105.34 o 
   2   0  16      414.87      395.60     65.75 o 
   4   0  16      245.84      224.58     72.51 o 
   6   0  16      541.33      672.00     80.59 o 
   8   0  16      206.93      252.10     56.55 o 
   1   1  16       31.77       34.54     28.14 o 
   2   1  16      124.19       99.29     33.96 o 
   3   1  16       92.70       90.64     30.93 o 
   4   1  16      113.01      119.93     33.36 o 
                                                 
